# Supplementary material for: ﻿Revision of the genus Colasia Koch, 1965 (= Belousovia Medvedev, 2007, syn. nov.) (Coleoptera, Tenebrionidae, Blaptini)
Source: Zookeys. 2023 May 11;1161:143–67. doi: 10.3897/zookeys.1161.97440 (PMC10207928; doi:10.3897/zookeys.1161.97440)
Supplement: XML Treatment for Colasia [file zookeys.1161.97440-treatment1.xml]

<!DOCTYPE tp:taxon-treatment
  PUBLIC "-//TaxonX//DTD Taxonomic Treatment Publishing DTD v0 20100105//EN" "tax-treatment-NSO.dtd">
<tp:taxon-treatment xmlns:tp="http://www.plazi.org/taxpub"><tp:treatment-meta><kwd-group><label>Taxon classification</label><kwd>
              <named-content content-type="kingdom">Animalia</named-content>
            </kwd><kwd>
              <named-content content-type="order">Coleoptera</named-content>
            </kwd><kwd>
              <named-content content-type="family">Tenebrionidae</named-content>
            </kwd></kwd-group><mixed-citation publication-type="journal"><person-group><name><surname>Bai</surname><given-names>Xing-Long</given-names></name><name><surname>Liu</surname><given-names>Jing-Ze</given-names></name><name><surname>Ren</surname><given-names>Guo-Dong</given-names></name></person-group><article-title>﻿Revision of the genus <italic><tp:taxon-name><tp:taxon-name-part taxon-name-part-type="genus" reg="Colasia">Colasia</tp:taxon-name-part></tp:taxon-name></italic> Koch, 1965 (= <italic><tp:taxon-name><tp:taxon-name-part taxon-name-part-type="genus" reg="Belousovia">Belousovia</tp:taxon-name-part></tp:taxon-name></italic> Medvedev, 2007, syn. nov.) (<tp:taxon-name><tp:taxon-name-part taxon-name-part-type="order">Coleoptera</tp:taxon-name-part></tp:taxon-name>, <tp:taxon-name><tp:taxon-name-part taxon-name-part-type="family">Tenebrionidae</tp:taxon-name-part></tp:taxon-name>, <tp:taxon-name><tp:taxon-name-part taxon-name-part-type="tribe">Blaptini</tp:taxon-name-part></tp:taxon-name>)</article-title><source>Zookeys</source><day>11</day><month>05</month><year>2023</year><volume>1161</volume><fpage>143</fpage><lpage>167</lpage><pub-id pub-id-type="doi">10.3897/zookeys.1161.97440</pub-id></mixed-citation></tp:treatment-meta><tp:nomenclature><label>﻿Genus</label><tp:taxon-name>
            <object-id xmlns:xlink="http://www.w3.org/1999/xlink" content-type="arpha" xlink:type="simple">C9735091-90BA-5A7F-87F7-B8C76CAFD8B8</object-id>
            <tp:taxon-name-part taxon-name-part-type="genus" reg="Colasia">Colasia</tp:taxon-name-part>
          </tp:taxon-name><tp:taxon-authority>Koch, 1965</tp:taxon-authority><tp:nomenclature-citation-list><tp:nomenclature-citation><tp:taxon-name>
                <tp:taxon-name-part taxon-name-part-type="genus" reg="Colasia">Colasia</tp:taxon-name-part>
              </tp:taxon-name><comment>Koch, 1965: 131; <xref ref-type="bibr" rid="B12">Medvedev 2001</xref>: 95; <xref ref-type="bibr" rid="B10">Löbl et al. 2008</xref>: 231; <xref ref-type="bibr" rid="B17">Ren et al. 2016</xref>: 333; <xref ref-type="bibr" rid="B16">Nabozhenko and Chigray 2020</xref>: 285; <xref ref-type="bibr" rid="B2">Bouchard et al. 2021</xref>: 44. Type species: <tp:taxon-name><tp:taxon-name-part taxon-name-part-type="genus" reg="Colasia">Colasia</tp:taxon-name-part><tp:taxon-name-part taxon-name-part-type="species" reg="akisoides">akisoides</tp:taxon-name-part></tp:taxon-name> Koch, 1965, by monotypy.</comment></tp:nomenclature-citation><tp:nomenclature-citation><tp:taxon-name>
                <tp:taxon-name-part taxon-name-part-type="genus" reg="Belousovia">Belousovia</tp:taxon-name-part>
              </tp:taxon-name><comment>Medvedev, 2007: 157; <xref ref-type="bibr" rid="B17">Ren et al. 2016</xref>: 328; <xref ref-type="bibr" rid="B16">Nabozhenko and Chigray 2020</xref>: 285; <xref ref-type="bibr" rid="B2">Bouchard et al. 2021</xref>: 44. Syn. nov. Type species: <tp:taxon-name><tp:taxon-name-part taxon-name-part-type="genus" reg="Belousovia">Belousovia</tp:taxon-name-part><tp:taxon-name-part taxon-name-part-type="species" reg="helenae">helenae</tp:taxon-name-part></tp:taxon-name> Medvedev, 2007, by original designation.</comment></tp:nomenclature-citation></tp:nomenclature-citation-list></tp:nomenclature><tp:treatment-sec sec-type="remarks" id="SECID0E5GAE"><title>Remarks.</title><p>After the examination of types of the genera <italic><tp:taxon-name><tp:taxon-name-part taxon-name-part-type="genus" reg="Belousovia">Belousovia</tp:taxon-name-part></tp:taxon-name></italic> and <italic><tp:taxon-name><tp:taxon-name-part taxon-name-part-type="genus" reg="Colasia">Colasia</tp:taxon-name-part></tp:taxon-name></italic>, and also additional materials, we propose the genus <italic><tp:taxon-name><tp:taxon-name-part taxon-name-part-type="genus" reg="Belousovia">Belousovia</tp:taxon-name-part></tp:taxon-name></italic> Medvedev, 2007 as a junior synonym of the genus <italic><tp:taxon-name><tp:taxon-name-part taxon-name-part-type="genus" reg="Colasia">Colasia</tp:taxon-name-part></tp:taxon-name></italic> Koch, 1965.</p><p>Firstly, in male legs: after the re-examination of the types of <italic><tp:taxon-name><tp:taxon-name-part taxon-name-part-type="genus" reg="Colasia">Colasia</tp:taxon-name-part><tp:taxon-name-part taxon-name-part-type="species" reg="akisoides">akisoides</tp:taxon-name-part></tp:taxon-name></italic>, apical part of metatibiae with a row of setae on the inner side (Fig. <xref ref-type="fig" rid="F2">5G, G</xref>’; not mentioned in the original description by <xref ref-type="bibr" rid="B7">Koch 1965</xref>), although less dense than <italic><tp:taxon-name><tp:taxon-name-part taxon-name-part-type="genus" reg="Belousovia">Belousovia</tp:taxon-name-part></tp:taxon-name></italic> species (Fig. <xref ref-type="fig" rid="F5">19G, G</xref>’), but dense enough compared to materials from Western Guizhou, and Western Yunnan (Figs <xref ref-type="fig" rid="F3">6G, G</xref>’, 20; a few setae present only); ventral surface of tarsal segments with hairy tuft at apex (Fig. <xref ref-type="fig" rid="F2">5E, F, H</xref>). As emphasized by <xref ref-type="bibr" rid="B13">Medvedev (2007)</xref>, the degree of development of the setae on ventral surface of pro- and mesotarsomeres of the male, and the setae on the inner side of tibiae steadily characterizes morphological distinctiveness of separate genera in the subtribe <tp:taxon-name><tp:taxon-name-part taxon-name-part-type="subtribe">Gnaptorinina</tp:taxon-name-part></tp:taxon-name>. However, Medvedev is sometimes a little over-dependent on the degree of development of the setae (<xref ref-type="bibr" rid="B14">Medvedev 2009</xref>), and this has been questioned by the molecular evidence (<xref ref-type="bibr" rid="B9">Li et al. 2021</xref>). Moreover, acquired activities can also damage setae. Thus, the first and the most important evidence presented by <xref ref-type="bibr" rid="B13">Medvedev (2007)</xref> is untenable. Secondly, in head capsule, and in appearance: setae on labrum and maxillary palpi, size and shape of eyes, shape of pronotum, and coloration of body are common characters, they may be distinct in separate genera, but are also variable between different species within a genus. Besides, the author is a bit exaggerates the differences between the genera <italic><tp:taxon-name><tp:taxon-name-part taxon-name-part-type="genus" reg="Belousovia">Belousovia</tp:taxon-name-part></tp:taxon-name></italic> and <italic><tp:taxon-name><tp:taxon-name-part taxon-name-part-type="genus" reg="Colasia">Colasia</tp:taxon-name-part></tp:taxon-name></italic>, as the pictures presented in the publication (<xref ref-type="bibr" rid="B13">Medvedev 2007</xref>). Lastly, the female genital tubes can indeed be used to separate genera, as the author used in the diagnosis (<xref ref-type="bibr" rid="B13">Medvedev 2007</xref>), but is not a decisive character. Therefore, the last three distinctions observed by Medvedev are perhaps not enough to distinguish the genera <italic><tp:taxon-name><tp:taxon-name-part taxon-name-part-type="genus" reg="Belousovia">Belousovia</tp:taxon-name-part></tp:taxon-name></italic> and <italic><tp:taxon-name><tp:taxon-name-part taxon-name-part-type="genus" reg="Colasia">Colasia</tp:taxon-name-part></tp:taxon-name></italic>.</p></tp:treatment-sec><tp:treatment-sec><!--Section generated to contain objects referenced in tp:taxon-treatment.--><fig id="F2" position="float" orientation="portrait"><object-id xmlns:xlink="http://www.w3.org/1999/xlink" content-type="doi" xlink:type="simple">10.3897/zookeys.1161.97440.figure5</object-id><object-id xmlns:xlink="http://www.w3.org/1999/xlink" content-type="arpha" xlink:type="simple">72C170DD-DB74-50DC-BD8B-FF9EF296C50B</object-id><label>Figure 5.</label><caption><p>Characters of <italic><tp:taxon-name><tp:taxon-name-part taxon-name-part-type="genus" reg="Colasia">Colasia</tp:taxon-name-part><tp:taxon-name-part taxon-name-part-type="species" reg="akisoides">akisoides</tp:taxon-name-part></tp:taxon-name></italic> Koch, male, lectotype <bold>A</bold> head <bold>B</bold> antenna <bold>C</bold> pronotum <bold>D</bold> protibia <bold>E</bold> protarsus <bold>F</bold> mesotarsus (mesotarsomeres III–V are missing) <bold>G</bold> metatibia <bold>G</bold>’ distal part of metatibia <bold>H</bold> metatarsus <bold>I, J</bold> aedeagus in dorsal and lateral view, respectively. Scale bars: 1.0 mm.</p></caption><graphic xmlns:xlink="http://www.w3.org/1999/xlink" xlink:href="zookeys-1161-143_article-97440__-g002.jpg" position="float" orientation="portrait" xlink:type="simple" id="oo_849050.jpg"><uri content-type="original_file" xlink:type="simple">https://binary.pensoft.net/fig/849050</uri></graphic></fig><fig id="F5" position="float" orientation="portrait"><object-id xmlns:xlink="http://www.w3.org/1999/xlink" content-type="doi" xlink:type="simple">10.3897/zookeys.1161.97440.figure19</object-id><object-id xmlns:xlink="http://www.w3.org/1999/xlink" content-type="arpha" xlink:type="simple">4767018C-395E-5D5B-8B62-8774D1C0494D</object-id><label>Figure 19.</label><caption><p>Characters of <italic><tp:taxon-name><tp:taxon-name-part taxon-name-part-type="genus" reg="Colasia">Colasia</tp:taxon-name-part><tp:taxon-name-part taxon-name-part-type="species" reg="kabaki">kabaki</tp:taxon-name-part><tp:taxon-name-part taxon-name-part-type="subspecies" reg="kabaki">kabaki</tp:taxon-name-part></tp:taxon-name></italic> (Medvedev) (male) <bold>A</bold> head <bold>B</bold> antenna <bold>C</bold> pronotum <bold>D</bold> protibia <bold>E</bold> protarsus <bold>F</bold> mesotarsus <bold>G</bold> metatibia <bold>G</bold>’ distal part of metatibia <bold>H</bold> metatarsus <bold>I, J</bold> aedeagus in dorsal and lateral view, respectively. Scale bars: 1.0 mm.</p></caption><graphic xmlns:xlink="http://www.w3.org/1999/xlink" xlink:href="zookeys-1161-143_article-97440__-g005.jpg" position="float" orientation="portrait" xlink:type="simple" id="oo_849053.jpg"><uri content-type="original_file" xlink:type="simple">https://binary.pensoft.net/fig/849053</uri></graphic></fig><fig id="F3" position="float" orientation="portrait"><object-id xmlns:xlink="http://www.w3.org/1999/xlink" content-type="doi" xlink:type="simple">10.3897/zookeys.1161.97440.figure6</object-id><object-id xmlns:xlink="http://www.w3.org/1999/xlink" content-type="arpha" xlink:type="simple">BA6C70FE-82CE-5AF4-9398-B1BFB4B196E7</object-id><label>Figure 6.</label><caption><p>Characters of <italic><tp:taxon-name><tp:taxon-name-part taxon-name-part-type="genus" reg="Colasia">Colasia</tp:taxon-name-part><tp:taxon-name-part taxon-name-part-type="species" reg="bijica">bijica</tp:taxon-name-part></tp:taxon-name></italic> sp. nov., male, holotype <bold>A</bold> head <bold>B</bold> antenna <bold>C</bold> pronotum <bold>D</bold> protibia <bold>E</bold> protarsus <bold>F</bold> mesotarsus <bold>G</bold> metatibia <bold>G</bold>’ distal part of metatibia <bold>H</bold> metatarsus <bold>I, J</bold> aedeagus in dorsal and lateral view, respectively. Scale bars: 1.0 mm.</p></caption><graphic xmlns:xlink="http://www.w3.org/1999/xlink" xlink:href="zookeys-1161-143_article-97440__-g003.jpg" position="float" orientation="portrait" xlink:type="simple" id="oo_849051.jpg"><uri content-type="original_file" xlink:type="simple">https://binary.pensoft.net/fig/849051</uri></graphic></fig></tp:treatment-sec><ref-list><ref id="B12"><mixed-citation xmlns:xlink="http://www.w3.org/1999/xlink" xlink:type="simple"><person-group><name name-style="western"><surname>Medvedev</surname><given-names>GS</given-names></name></person-group> (<year>2001</year>) <source>Evolution and system of darkling beetles of the tribe <tp:taxon-name><tp:taxon-name-part taxon-name-part-type="tribe">Blaptini</tp:taxon-name-part></tp:taxon-name> (<tp:taxon-name><tp:taxon-name-part taxon-name-part-type="order">Coleoptera</tp:taxon-name-part></tp:taxon-name>, <tp:taxon-name><tp:taxon-name-part taxon-name-part-type="family">Tenebrionidae</tp:taxon-name-part></tp:taxon-name>). Meetengs in memory of N.A. Kholodkovsky. Iss. 53.</source><publisher-name>Russian Entomological Society Press</publisher-name>, <publisher-loc>St.-Petersburg</publisher-loc>, <size units="page">332 pp</size>. [In Russian]</mixed-citation></ref><ref id="B10"><mixed-citation xmlns:xlink="http://www.w3.org/1999/xlink" xlink:type="simple"><person-group><name name-style="western"><surname>Löbl</surname><given-names>I</given-names></name><name name-style="western"><surname>Nabozhenko</surname><given-names>M</given-names></name><name name-style="western"><surname>Merkl</surname><given-names>O</given-names></name></person-group> (<year>2008</year>) <source>Tribe <tp:taxon-name><tp:taxon-name-part taxon-name-part-type="tribe">Blaptini</tp:taxon-name-part></tp:taxon-name> Leach, 1815: 219–238. In: Löbl I, Smetana A (Eds) Catalogue of Palaearctic <tp:taxon-name><tp:taxon-name-part taxon-name-part-type="order">Coleoptera</tp:taxon-name-part></tp:taxon-name> (Vol. 5). <tp:taxon-name><tp:taxon-name-part taxon-name-part-type="superfamily">Tenebrionoidea</tp:taxon-name-part></tp:taxon-name>.</source><publisher-name>Apollo Books</publisher-name>, <publisher-loc>Stenstrup</publisher-loc>, <size units="page">670 pp</size>.</mixed-citation></ref><ref id="B17"><mixed-citation xmlns:xlink="http://www.w3.org/1999/xlink" xlink:type="simple"><person-group><name name-style="western"><surname>Ren</surname><given-names>GD</given-names></name><name name-style="western"><surname>Ba</surname><given-names>YB</given-names></name><name name-style="western"><surname>Liu</surname><given-names>HY</given-names></name><name name-style="western"><surname>Niu</surname><given-names>YP</given-names></name><name name-style="western"><surname>Zhu</surname><given-names>XC</given-names></name><name name-style="western"><surname>Li</surname><given-names>Z</given-names></name><name name-style="western"><surname>Shi</surname><given-names>AM</given-names></name></person-group> (<year>2016</year>) <source>Fauna Sinica. <tp:taxon-name><tp:taxon-name-part taxon-name-part-type="class">Insecta</tp:taxon-name-part></tp:taxon-name> (Vol. 63). <tp:taxon-name><tp:taxon-name-part taxon-name-part-type="order">Coleoptera</tp:taxon-name-part></tp:taxon-name>. <tp:taxon-name><tp:taxon-name-part taxon-name-part-type="family">Tenebrionidae</tp:taxon-name-part></tp:taxon-name> (I).</source><publisher-name>Science Press</publisher-name>, <publisher-loc>Beijing</publisher-loc>, <size units="page">532 pp</size>. [In Chinese, with English abstract]</mixed-citation></ref><ref id="B16"><mixed-citation xmlns:xlink="http://www.w3.org/1999/xlink" xlink:type="simple"><person-group><name name-style="western"><surname>Nabozhenko</surname><given-names>M</given-names></name><name name-style="western"><surname>Chigray</surname><given-names>I</given-names></name></person-group> (<year>2020</year>) <source>Tribe <tp:taxon-name><tp:taxon-name-part taxon-name-part-type="tribe">Blaptini</tp:taxon-name-part></tp:taxon-name> Leach, 1815: 268–296. In: Iwan D, Löbl I (Eds) Catalogue of Palaearctic <tp:taxon-name><tp:taxon-name-part taxon-name-part-type="order">Coleoptera</tp:taxon-name-part></tp:taxon-name> (Vol. 5). <tp:taxon-name><tp:taxon-name-part taxon-name-part-type="superfamily">Tenebrionoidea</tp:taxon-name-part></tp:taxon-name>. Revised and Updated Second Edition.</source><publisher-name>Koninklijke Brill NV</publisher-name>, <publisher-loc>Leiden-Boston</publisher-loc>, <size units="page">945 pp</size>. <ext-link xlink:href="10.1163/9789004434998" ext-link-type="doi" xlink:type="simple">https://doi.org/10.1163/9789004434998</ext-link></mixed-citation></ref><ref id="B2"><mixed-citation xmlns:xlink="http://www.w3.org/1999/xlink" xlink:type="simple"><person-group><name name-style="western"><surname>Bouchard</surname><given-names>P</given-names></name><name name-style="western"><surname>Bousquet</surname><given-names>Y</given-names></name><name name-style="western"><surname>Aalbu</surname><given-names>RL</given-names></name><name name-style="western"><surname>Alonso-Zarazaga</surname><given-names>MA</given-names></name><name name-style="western"><surname>Merkl</surname><given-names>O</given-names></name><name name-style="western"><surname>Davie</surname><given-names>AE</given-names></name></person-group> (<year>2021</year>) <article-title>Review of genus-group names in the family <tp:taxon-name><tp:taxon-name-part taxon-name-part-type="family">Tenebrionidae</tp:taxon-name-part></tp:taxon-name> (<tp:taxon-name><tp:taxon-name-part taxon-name-part-type="class">Insecta</tp:taxon-name-part></tp:taxon-name>, <tp:taxon-name><tp:taxon-name-part taxon-name-part-type="order">Coleoptera</tp:taxon-name-part></tp:taxon-name>).</article-title><source>ZooKeys</source><volume>1050</volume>: <fpage>1</fpage>–<lpage>633</lpage>. <ext-link xlink:href="10.3897/zookeys.1050.64217" ext-link-type="doi" xlink:type="simple">https://doi.org/10.3897/zookeys.1050.64217</ext-link></mixed-citation></ref><ref id="B7"><mixed-citation xmlns:xlink="http://www.w3.org/1999/xlink" xlink:type="simple"><person-group><name name-style="western"><surname>Koch</surname><given-names>C</given-names></name></person-group> (<year>1965</year>) <article-title>Sur les types de Fairmaire des tribus <tp:taxon-name><tp:taxon-name-part taxon-name-part-type="tribe">Blaptini</tp:taxon-name-part></tp:taxon-name> et <tp:taxon-name><tp:taxon-name-part taxon-name-part-type="tribe">Platyscelini</tp:taxon-name-part></tp:taxon-name> conservés au Muséum de Paris (Col. <tp:taxon-name><tp:taxon-name-part taxon-name-part-type="family">Tenebrionidae</tp:taxon-name-part></tp:taxon-name>).</article-title><source>Annales de la Société Entomologique de France</source><volume>1</volume>: <fpage>125</fpage>–<lpage>135</lpage>. [Nouvelle Série]</mixed-citation></ref><ref id="B13"><mixed-citation xmlns:xlink="http://www.w3.org/1999/xlink" xlink:type="simple"><person-group><name name-style="western"><surname>Medvedev</surname><given-names>GS</given-names></name></person-group> (<year>2007</year>) <article-title>A contribution to the taxonomy and morphology of the tribe <tp:taxon-name><tp:taxon-name-part taxon-name-part-type="tribe">Blaptini</tp:taxon-name-part></tp:taxon-name> (<tp:taxon-name><tp:taxon-name-part taxon-name-part-type="order">Coleoptera</tp:taxon-name-part></tp:taxon-name>, <tp:taxon-name><tp:taxon-name-part taxon-name-part-type="family">Tenebrionidae</tp:taxon-name-part></tp:taxon-name>).</article-title><source>Entomological Review</source><volume>87</volume>(<issue>2</issue>): <fpage>181</fpage>–<lpage>214</lpage>. [In Russian, Entomologicheskoe Obozrenie 86(1): 132–170] <ext-link xlink:href="10.1134/S0013873807020078" ext-link-type="doi" xlink:type="simple">https://doi.org/10.1134/S0013873807020078</ext-link></mixed-citation></ref><ref id="B14"><mixed-citation xmlns:xlink="http://www.w3.org/1999/xlink" xlink:type="simple"><person-group><name name-style="western"><surname>Medvedev</surname><given-names>GS</given-names></name></person-group> (<year>2009</year>) <article-title>Composition of the genera <italic><tp:taxon-name><tp:taxon-name-part taxon-name-part-type="genus">Gnaptorina</tp:taxon-name-part></tp:taxon-name></italic> Reitter and <italic><tp:taxon-name><tp:taxon-name-part taxon-name-part-type="genus">Pseudognaptorina</tp:taxon-name-part></tp:taxon-name></italic> Kaszab of the tribe <tp:taxon-name><tp:taxon-name-part taxon-name-part-type="tribe">Blaptini</tp:taxon-name-part></tp:taxon-name> (<tp:taxon-name><tp:taxon-name-part taxon-name-part-type="order">Coleoptera</tp:taxon-name-part></tp:taxon-name>, <tp:taxon-name><tp:taxon-name-part taxon-name-part-type="family">Tenebrionidae</tp:taxon-name-part></tp:taxon-name>).</article-title><source>Entomological Review</source><volume>89</volume>(<issue>4</issue>): <fpage>451</fpage>–<lpage>461</lpage>. [In Russian, Entomologicheskoe Obozrenie 88(2): 416–429] <ext-link xlink:href="10.1134/S0013873809040095" ext-link-type="doi" xlink:type="simple">https://doi.org/10.1134/S0013873809040095</ext-link></mixed-citation></ref><ref id="B9"><mixed-citation xmlns:xlink="http://www.w3.org/1999/xlink" xlink:type="simple"><person-group><name name-style="western"><surname>Li</surname><given-names>XM</given-names></name><name name-style="western"><surname>Bai</surname><given-names>XL</given-names></name><name name-style="western"><surname>Kergoat</surname><given-names>GJ</given-names></name><name name-style="western"><surname>Pan</surname><given-names>Z</given-names></name><name name-style="western"><surname>Ren</surname><given-names>GD</given-names></name></person-group> (<year>2021</year>) <article-title>Phylogenetics, historical biogeography and molecular species delimitation of <italic><tp:taxon-name><tp:taxon-name-part taxon-name-part-type="genus">Gnaptorina</tp:taxon-name-part></tp:taxon-name></italic> Reitter (<tp:taxon-name><tp:taxon-name-part taxon-name-part-type="order">Coleoptera</tp:taxon-name-part></tp:taxon-name>: <tp:taxon-name><tp:taxon-name-part taxon-name-part-type="family">Tenebrionidae</tp:taxon-name-part></tp:taxon-name>: <tp:taxon-name><tp:taxon-name-part taxon-name-part-type="tribe">Blaptini</tp:taxon-name-part></tp:taxon-name>).</article-title><source>Systematic Entomology</source><volume>46</volume>(<issue>1</issue>): <fpage>239</fpage>–<lpage>251</lpage>. <ext-link xlink:href="10.1111/syen.12459" ext-link-type="doi" xlink:type="simple">https://doi.org/10.1111/syen.12459</ext-link></mixed-citation></ref></ref-list></tp:taxon-treatment>
