# Supplementary material for: ﻿Revision of the genus Colasia Koch, 1965 (= Belousovia Medvedev, 2007, syn. nov.) (Coleoptera, Tenebrionidae, Blaptini)
Source: Zookeys. 2023 May 11;1161:143–67. doi: 10.3897/zookeys.1161.97440 (PMC10207928; doi:10.3897/zookeys.1161.97440)
Supplement: XML Treatment for Colasia akisoides [file zookeys.1161.97440-treatment2.xml]

<!DOCTYPE tp:taxon-treatment
  PUBLIC "-//TaxonX//DTD Taxonomic Treatment Publishing DTD v0 20100105//EN" "tax-treatment-NSO.dtd">
<tp:taxon-treatment xmlns:tp="http://www.plazi.org/taxpub"><tp:treatment-meta><kwd-group><label>Taxon classification</label><kwd>
              <named-content content-type="kingdom">Animalia</named-content>
            </kwd><kwd>
              <named-content content-type="order">Coleoptera</named-content>
            </kwd><kwd>
              <named-content content-type="family">Tenebrionidae</named-content>
            </kwd></kwd-group><mixed-citation publication-type="journal"><person-group><name><surname>Bai</surname><given-names>Xing-Long</given-names></name><name><surname>Liu</surname><given-names>Jing-Ze</given-names></name><name><surname>Ren</surname><given-names>Guo-Dong</given-names></name></person-group><article-title>﻿Revision of the genus <italic><tp:taxon-name><tp:taxon-name-part taxon-name-part-type="genus" reg="Colasia">Colasia</tp:taxon-name-part></tp:taxon-name></italic> Koch, 1965 (= <italic><tp:taxon-name><tp:taxon-name-part taxon-name-part-type="genus" reg="Belousovia">Belousovia</tp:taxon-name-part></tp:taxon-name></italic> Medvedev, 2007, syn. nov.) (<tp:taxon-name><tp:taxon-name-part taxon-name-part-type="order">Coleoptera</tp:taxon-name-part></tp:taxon-name>, <tp:taxon-name><tp:taxon-name-part taxon-name-part-type="family">Tenebrionidae</tp:taxon-name-part></tp:taxon-name>, <tp:taxon-name><tp:taxon-name-part taxon-name-part-type="tribe">Blaptini</tp:taxon-name-part></tp:taxon-name>)</article-title><source>Zookeys</source><day>11</day><month>05</month><year>2023</year><volume>1161</volume><fpage>143</fpage><lpage>167</lpage><pub-id pub-id-type="doi">10.3897/zookeys.1161.97440</pub-id></mixed-citation></tp:treatment-meta><tp:nomenclature><label>﻿</label><tp:taxon-name>
            <object-id xmlns:xlink="http://www.w3.org/1999/xlink" content-type="arpha" xlink:type="simple">00931D5E-4911-59E5-9428-7B05B0481D94</object-id>
            <tp:taxon-name-part taxon-name-part-type="genus" reg="Colasia">Colasia</tp:taxon-name-part>
            <tp:taxon-name-part taxon-name-part-type="species" reg="akisoides">akisoides</tp:taxon-name-part>
          </tp:taxon-name><tp:taxon-authority>Koch, 1965</tp:taxon-authority><xref ref-type="fig" rid="F1">Figs 1–4</xref><xref ref-type="fig" rid="F2">, 5</xref><xref ref-type="fig" rid="F9">, 28</xref><xref ref-type="fig" rid="F9">, 29</xref><xref ref-type="fig" rid="F10">, 33</xref><tp:nomenclature-citation-list><tp:nomenclature-citation><tp:taxon-name>
                <tp:taxon-name-part taxon-name-part-type="genus" reg="Colasia">Colasia</tp:taxon-name-part>
                <tp:taxon-name-part taxon-name-part-type="species" reg="akisoides">akisoides</tp:taxon-name-part>
              </tp:taxon-name><comment>Koch, 1965: 131; <xref ref-type="bibr" rid="B12">Medvedev 2001</xref>: 95; <xref ref-type="bibr" rid="B10">Löbl et al. 2008</xref>: 231; <xref ref-type="bibr" rid="B17">Ren et al. 2016</xref>: 333; <xref ref-type="bibr" rid="B16">Nabozhenko and Chigray 2020</xref>: 285.</comment></tp:nomenclature-citation></tp:nomenclature-citation-list></tp:nomenclature><tp:treatment-sec sec-type="type material" id="SECID0EYNAE"><title>Type material.</title><p><bold><italic>Lectotype</italic>, designated here</bold>: ♂ (<named-content xmlns:xlink="http://www.w3.org/1999/xlink" content-type="dwc:institutional_code" xlink:title="Hungarian Natural History Museum, Budapest, Hungary" xlink:href="http://grbio.org/institution/hungarian-natural-history-museum" xlink:type="simple">HNHM</named-content>), Giufu-Shan / Szechuan / Em. Reitter // <italic>depressa</italic> // Paratypus 1965 / <italic><tp:taxon-name><tp:taxon-name-part taxon-name-part-type="genus" reg="Colasia">Colasia</tp:taxon-name-part><tp:taxon-name-part taxon-name-part-type="species" reg="akisoides">akisoides</tp:taxon-name-part></tp:taxon-name></italic> / C.Koch // <italic><tp:taxon-name><tp:taxon-name-part taxon-name-part-type="genus" reg="Colasia">Colasia</tp:taxon-name-part></tp:taxon-name></italic> / <italic><tp:taxon-name><tp:taxon-name-part taxon-name-part-type="genus" reg="Colasia"/><tp:taxon-name-part taxon-name-part-type="species" reg="akisoides">akisoides</tp:taxon-name-part></tp:taxon-name></italic> C.Koch / Dr Z. Kaszab det., 1974 // LECTOTYPE / <italic><tp:taxon-name><tp:taxon-name-part taxon-name-part-type="genus" reg="Colasia">Colasia</tp:taxon-name-part><tp:taxon-name-part taxon-name-part-type="species" reg="akisoides">akisoides</tp:taxon-name-part></tp:taxon-name></italic> / Koch, 1965 / design. Bai, Liu, Ren, 2022 (Figs <xref ref-type="fig" rid="F1">1–4</xref>). <bold><italic>Paralectotypes</italic></bold>: 1♀ (<named-content xmlns:xlink="http://www.w3.org/1999/xlink" content-type="dwc:institutional_code" xlink:title="Hungarian Natural History Museum, Budapest, Hungary" xlink:href="http://grbio.org/institution/hungarian-natural-history-museum" xlink:type="simple">HNHM</named-content>), ♀ // Giufu-Shan / Szechuan / Em. Reitter // <italic>depressa</italic> // Paratypus 1965 / <italic><tp:taxon-name><tp:taxon-name-part taxon-name-part-type="genus" reg="Colasia">Colasia</tp:taxon-name-part><tp:taxon-name-part taxon-name-part-type="species" reg="akisoides">akisoides</tp:taxon-name-part></tp:taxon-name></italic> / C.Koch // Paralectotype / <italic><tp:taxon-name><tp:taxon-name-part taxon-name-part-type="genus" reg="Colasia">Colasia</tp:taxon-name-part><tp:taxon-name-part taxon-name-part-type="species" reg="akisoides">akisoides</tp:taxon-name-part></tp:taxon-name></italic> / Koch, 1965 / design. Bai, Liu, Ren, 2022; 1♀ (<named-content xmlns:xlink="http://www.w3.org/1999/xlink" content-type="dwc:institutional_code" xlink:title="Hungarian Natural History Museum, Budapest, Hungary" xlink:href="http://grbio.org/institution/hungarian-natural-history-museum" xlink:type="simple">HNHM</named-content>), ♀ // Kinfushan / Prov. Szechuan / West-China IV/V 29 / Coll.,H.Becker // <italic>depressa</italic> // Paratypus 1965 / <italic><tp:taxon-name><tp:taxon-name-part taxon-name-part-type="genus" reg="Colasia">Colasia</tp:taxon-name-part><tp:taxon-name-part taxon-name-part-type="species" reg="akisoides">akisoides</tp:taxon-name-part></tp:taxon-name></italic> / C.Koch // Paralectotype / <italic><tp:taxon-name><tp:taxon-name-part taxon-name-part-type="genus" reg="Colasia">Colasia</tp:taxon-name-part><tp:taxon-name-part taxon-name-part-type="species" reg="akisoides">akisoides</tp:taxon-name-part></tp:taxon-name></italic> / Koch, 1965 / design. Bai, Liu, Ren, 2022.</p></tp:treatment-sec><tp:treatment-sec sec-type="material" id="SECID0ESRAE"><title>Additional material.</title><p><bold>China</bold>: 1♂ (<named-content xmlns:xlink="http://www.w3.org/1999/xlink" content-type="dwc:institutional_code" xlink:title="Hebei University Museum, Baoding, China" xlink:href="http://grbio.org/institution/college-life-sciences-hebei-univesity-baoding" xlink:type="simple">HBUM</named-content>), 2015.VII.10 / 1665 m / North Slope of Jinfo Shan, Nanchuan District, Chongqing / 29°02'34"N / leaf litter / 107°11'10"E / Ri-Xin JIANG leg. / Mianyang Normal University, <abbrev xmlns:xlink="http://www.w3.org/1999/xlink" content-type="institution" xlink:title="Invertebrate Collection of Mianyang Normal University, Sichuan, China" id="ABBRID0E6RAE" xlink:type="simple">MYNU</abbrev>; 2♀ (<named-content xmlns:xlink="http://www.w3.org/1999/xlink" content-type="dwc:institutional_code" xlink:title="Hebei University Museum, Baoding, China" xlink:href="http://grbio.org/institution/college-life-sciences-hebei-univesity-baoding" xlink:type="simple">HBUM</named-content>), 2022.VI.30-VII.3 / Shangding, North Slope of Jinfo Shan, Chongqing / 2000 m / Tian-Xuan GU leg. / Hebei University Museum.</p><fig id="F1" position="float" orientation="portrait"><object-id xmlns:xlink="http://www.w3.org/1999/xlink" content-type="doi" xlink:type="simple">10.3897/zookeys.1161.97440.figures1-4</object-id><object-id xmlns:xlink="http://www.w3.org/1999/xlink" content-type="arpha" xlink:type="simple">F1CE5F3E-484C-58E2-ADD3-48C680AF7FDD</object-id><label>Figures 1–4.</label><caption><p>Habitus and type labels of <italic><tp:taxon-name><tp:taxon-name-part taxon-name-part-type="genus" reg="Colasia">Colasia</tp:taxon-name-part><tp:taxon-name-part taxon-name-part-type="species" reg="akisoides">akisoides</tp:taxon-name-part></tp:taxon-name></italic> Koch <bold>1–3</bold> lectotype, male in <bold>1</bold> dorsal <bold>2</bold> lateral, and <bold>3</bold> ventral views <bold>4</bold> type labels. Scale bar: 3.5 mm.</p></caption><graphic xmlns:xlink="http://www.w3.org/1999/xlink" xlink:href="zookeys-1161-143_article-97440__-g001.jpg" position="float" orientation="portrait" xlink:type="simple" id="oo_849049.jpg"><uri content-type="original_file" xlink:type="simple">https://binary.pensoft.net/fig/849049</uri></graphic></fig><fig id="F2" position="float" orientation="portrait"><object-id xmlns:xlink="http://www.w3.org/1999/xlink" content-type="doi" xlink:type="simple">10.3897/zookeys.1161.97440.figure5</object-id><object-id xmlns:xlink="http://www.w3.org/1999/xlink" content-type="arpha" xlink:type="simple">72C170DD-DB74-50DC-BD8B-FF9EF296C50B</object-id><label>Figure 5.</label><caption><p>Characters of <italic><tp:taxon-name><tp:taxon-name-part taxon-name-part-type="genus" reg="Colasia">Colasia</tp:taxon-name-part><tp:taxon-name-part taxon-name-part-type="species" reg="akisoides">akisoides</tp:taxon-name-part></tp:taxon-name></italic> Koch, male, lectotype <bold>A</bold> head <bold>B</bold> antenna <bold>C</bold> pronotum <bold>D</bold> protibia <bold>E</bold> protarsus <bold>F</bold> mesotarsus (mesotarsomeres III–V are missing) <bold>G</bold> metatibia <bold>G</bold>’ distal part of metatibia <bold>H</bold> metatarsus <bold>I, J</bold> aedeagus in dorsal and lateral view, respectively. Scale bars: 1.0 mm.</p></caption><graphic xmlns:xlink="http://www.w3.org/1999/xlink" xlink:href="zookeys-1161-143_article-97440__-g002.jpg" position="float" orientation="portrait" xlink:type="simple" id="oo_849050.jpg"><uri content-type="original_file" xlink:type="simple">https://binary.pensoft.net/fig/849050</uri></graphic></fig></tp:treatment-sec><tp:treatment-sec sec-type="distribution" id="SECID0EXUAE"><title>Distribution.</title><p>China: Chongqing.</p></tp:treatment-sec><tp:treatment-sec sec-type="remarks" id="SECID0E3UAE"><title>Remarks.</title><p>This species was described based on the collection of Muséum national d’Histoire naturelle, Paris, France (<xref ref-type="bibr" rid="B7">Koch 1965</xref>), including ten specimens from China in the original description: “2♂♂ 2♀♀ &lt;&lt;Giufu-Shan, Szechuan&gt;&gt;! leg. Emm. REITTER; 1♂ 4♀♀, Kintushan, Prov. Szechuan, West-China&gt;&gt;! leg. BECKER; 1 ♀ &lt;&lt;Junan, Junan-fu&gt;&gt;!”.</p><p>In January 2017, the first author had a chance to visit the Muséum national d’Histoire naturelle, but no types of this species have been found. In May 2022, XB asked Dr. Antoine Mantilleri (curator for <tp:taxon-name><tp:taxon-name-part taxon-name-part-type="order">Coleoptera</tp:taxon-name-part></tp:taxon-name> at the MNHN) for help in searching for the types of this species. No such specimens were identified. Fortunately, three syntypes (1♂, 2♀) of this species were founded in <named-content xmlns:xlink="http://www.w3.org/1999/xlink" content-type="dwc:institutional_code" xlink:title="Hungarian Natural History Museum, Budapest, Hungary" xlink:href="http://grbio.org/institution/hungarian-natural-history-museum" xlink:type="simple">HNHM</named-content> and lent us to study by late Dr. Ottó Merkl. Therefore, the male type deposited in <named-content xmlns:xlink="http://www.w3.org/1999/xlink" content-type="dwc:institutional_code" xlink:title="Hungarian Natural History Museum, Budapest, Hungary" xlink:href="http://grbio.org/institution/hungarian-natural-history-museum" xlink:type="simple">HNHM</named-content> is designated as the lectotype in this paper, and the remaining types becoming paralectotypes.</p><p>The identification of the female paralectotype from Junan-fu (most likely Kunming City), Junan (Yunnan) is in doubt. On the one hand, according to the distribution of all the species of the revised genus <italic><tp:taxon-name><tp:taxon-name-part taxon-name-part-type="genus" reg="Colasia">Colasia</tp:taxon-name-part></tp:taxon-name></italic>, it is unlikely to be <italic><tp:taxon-name><tp:taxon-name-part taxon-name-part-type="genus" reg="Colasia">C.</tp:taxon-name-part><tp:taxon-name-part taxon-name-part-type="species" reg="akisoides">akisoides</tp:taxon-name-part></tp:taxon-name></italic>. On the other hand, it was once identified as <italic><tp:taxon-name><tp:taxon-name-part taxon-name-part-type="genus" reg="Asidoblaps">Asidoblaps</tp:taxon-name-part><tp:taxon-name-part taxon-name-part-type="species" reg="glyptoptera">glyptoptera</tp:taxon-name-part></tp:taxon-name></italic> by Gebien (<xref ref-type="bibr" rid="B7">Koch 1965</xref>). Recently, we have obtained some specimens from Kunming, Yunnan, and they were confirmed to be <italic><tp:taxon-name><tp:taxon-name-part taxon-name-part-type="genus" reg="Asidoblaps">Asidoblaps</tp:taxon-name-part></tp:taxon-name></italic> sp. after the identification. These specimens superficially resembled representatives of <italic><tp:taxon-name><tp:taxon-name-part taxon-name-part-type="genus" reg="Colasia">Colasia</tp:taxon-name-part></tp:taxon-name></italic>, but were obviously different by aedeagal morphology. Thus, we speculate that the female paralectotype from Yunnan belongs to the <italic><tp:taxon-name><tp:taxon-name-part taxon-name-part-type="genus" reg="Asidoblaps">Asidoblaps</tp:taxon-name-part></tp:taxon-name></italic> species.</p><p>Giufu-Shan and Kinfushan (sometimes erroneously spelled Kintushan) both refer to the current Jinfo Shan (<xref ref-type="bibr" rid="B1">Bezděk et al. 2015</xref>; <xref ref-type="bibr" rid="B6">Kataev and Liang 2015</xref>; <xref ref-type="bibr" rid="B3">Ge et al. 2021</xref>). Jinfo Shan is located in southern Chongqing, Chongqing once belonged to Sichuan Province, and now it is a municipality directly under the Central Government. Thus, the type locality of this species is Jinfo Shan, and the distribution of this species should be changed from Sichuan and Yunnan (<xref ref-type="bibr" rid="B10">Löbl et al. 2008</xref>; <xref ref-type="bibr" rid="B17">Ren et al. 2016</xref>; <xref ref-type="bibr" rid="B16">Nabozhenko and Chigray 2020</xref>) to Chongqing.</p></tp:treatment-sec><tp:treatment-sec sec-type="redescription" id="SECID0EJYAE"><title>Redescription.</title><p>Body black, weakly shiny; legs shiny.</p><p><bold>Male. <italic>Head</italic>.</bold> Apical maxillary palpomere triangular, covered with moderately dense and long setae. Anterior margin of labrum emarginate, lateral margins weakly arcuate. Anterior margin of epistoma emarginate; surface flat, matte, inconspicuous punctate. Frontoepistomal suture shallow and arcuate. Dorsal surface of head flat, matte, sparsely and finely granulated. Genal margins arcuately converging forwards, densely and shallowly punctures merged into short wrinkles. Emargination of outer margins of head above antennal base straight. Eyes transverse, not protruding beyond contour of head, distance between outer margins of eyes represent the widest of head; height 0.53 mm, width 0.17 mm from lateral view, respectively (height 3.1× width; 2.5× if the height and width rounded to one decimal place). Temples arcuately narrowing backwards, weakly granulated. Antennae slender and long, with the last segment reaching beyond pronotal base; basal part of antennomere I invisible in dorsal view; II–VII cylindrical, thicker at apex, II very short, III very long, V–VI equal in length, longer than IV and shorter than VII; VIII–X nearly spherical; XI sharped-oval.</p><p><bold><italic>Prothorax</italic>.</bold> Pronotum cordiform, widest at middle, 1.5× wide as long, 1.8× wide as head, ratio of width at anterior margin to middle and base 7: 11: 8; anterior margin deeply emarginate, beaded laterally; lateral margins weakly “S” curved, entirely beaded and smooth; posterior margin straight at middle, beaded laterally; anterior angles rectangular and protruding forwards, posterior angles rectangular; surface matte, central convex, lateral sides weakly depressed along lateral margins, with shallowly and rounded depressions in sides of central, moderately depressed near posterior angles in sides of base, longitudinal median line (median depression in <xref ref-type="bibr" rid="B13">Medvedev 2007</xref>) smooth and inconspicuous; shallowly, sparsely and finely punctate in central part, near posterior margin, lateral margins, and lateral sides of anterior margin with wrinkly punctures, sparsely and finely granulated. Prothoracic hypomera depressed, densely and shallowly wrinkled in longitudinal, with sparse and tiny granules. Prosternal process sharply sloping downwards behind procoxae, apex blunt in lateral view.</p><fig id="F3" position="float" orientation="portrait"><object-id xmlns:xlink="http://www.w3.org/1999/xlink" content-type="doi" xlink:type="simple">10.3897/zookeys.1161.97440.figure6</object-id><object-id xmlns:xlink="http://www.w3.org/1999/xlink" content-type="arpha" xlink:type="simple">BA6C70FE-82CE-5AF4-9398-B1BFB4B196E7</object-id><label>Figure 6.</label><caption><p>Characters of <italic><tp:taxon-name><tp:taxon-name-part taxon-name-part-type="genus" reg="Colasia">Colasia</tp:taxon-name-part><tp:taxon-name-part taxon-name-part-type="species" reg="bijica">bijica</tp:taxon-name-part></tp:taxon-name></italic> sp. nov., male, holotype <bold>A</bold> head <bold>B</bold> antenna <bold>C</bold> pronotum <bold>D</bold> protibia <bold>E</bold> protarsus <bold>F</bold> mesotarsus <bold>G</bold> metatibia <bold>G</bold>’ distal part of metatibia <bold>H</bold> metatarsus <bold>I, J</bold> aedeagus in dorsal and lateral view, respectively. Scale bars: 1.0 mm.</p></caption><graphic xmlns:xlink="http://www.w3.org/1999/xlink" xlink:href="zookeys-1161-143_article-97440__-g003.jpg" position="float" orientation="portrait" xlink:type="simple" id="oo_849051.jpg"><uri content-type="original_file" xlink:type="simple">https://binary.pensoft.net/fig/849051</uri></graphic></fig><p><bold><italic>Pterothorax</italic>.</bold> Elytra oval, widest at middle, 1.3× long as wide, 1.3× wide as pronotum; base nearly as wide as pronotal base; dorsal surface matte, weakly convex, declivity sharply sloping downwards; humeral carinae smooth, with very sparse, smooth and large tubercles, sparse and fine granules, sparse, coarse and shallow wrinkles between humeral carinae; each elytron with two carinae (sensu <xref ref-type="bibr" rid="B13">Medvedev 2007</xref>) between suture and humeral carina, the second carina inconspicuous; declivity with sparse and short setae, slightly convex along suture; surface of epipleuron (sensu <xref ref-type="bibr" rid="B4">Kamiński et al. 2019</xref>) matte, edge relatively wide; pseudopleuron (outer part of elytra in <xref ref-type="bibr" rid="B13">Medvedev 2007</xref>) much wider than epipleuron, surface matte, with sparse and inconspicuous granules, edge thin and elevated, reaching sutural angle. Scutellum triangular, covered by pronotum.</p><p><bold><italic>Abdomen</italic>.</bold> Apex of ventrite 1, and base of ventrite 2 flat in middle; ventrites 1, 2, and anterior part of ventrite 3 rough, with moderately dense and long setae, and inconspicuous granules, densely, shallowly, and finely wrinkled at sides; posterior part of ventrite 3 smooth, shallowly punctate; ventrite 4 smooth, shallowly and finely punctate; last ventrite smooth, with sparse, fine punctures and short setae, apical margin widely rounded.</p><p><bold><italic>Legs</italic>.</bold> Slender and long. Femora claviform, mesofemora slightly longer than profemora, and shorter than metafemora. Protibiae weakly curved, distal part distinctly thick; mesotibiae and metatibiae straight, both gradually widened toward apex; distal part of metatibiae with a row of golden yellow hairy row on inner side. Ventral surface of pro- and mesotarsomeres I–IV, and metatarsomeres I–III with undeveloped hairy tuft at apex.</p><p><bold><italic>Aedeagus</italic>.</bold> Length 1.8 mm, width 0.5 mm. Parameres length 0.5 mm, width 0.4 mm. Parameres relatively wide and short, widest at base, basal 1/4 parallel, and then narrowing toward apex nearly straight, distal part weakly curved to ventral side in lateral view.</p><p><bold>Female.</bold> Antennae not reaching pronotal base; elytra wider and more convex; abdominal ventrites 1 and 2 convex; inner side of metatibiae without golden yellow setae; other characters similar to male.</p></tp:treatment-sec><tp:treatment-sec sec-type="description" id="SECID0EY2AE"><title>Measurements.</title><p>Body length: 11.5–13.5 mm; width: ♂ 5.5–6.0 mm, ♀ 6.5–7.0 mm.</p></tp:treatment-sec><tp:treatment-sec><!--Section generated to contain objects referenced in tp:taxon-treatment.--><fig id="F9" position="float" orientation="portrait"><object-id xmlns:xlink="http://www.w3.org/1999/xlink" content-type="doi" xlink:type="simple">10.3897/zookeys.1161.97440.figures28-32</object-id><object-id xmlns:xlink="http://www.w3.org/1999/xlink" content-type="arpha" xlink:type="simple">826F78EB-1D71-5A8B-8DFD-FEED12090073</object-id><label>Figures 28–32.</label><caption><p>Habitats of <italic><tp:taxon-name><tp:taxon-name-part taxon-name-part-type="genus" reg="Colasia">Colasia</tp:taxon-name-part><tp:taxon-name-part taxon-name-part-type="species" reg="akisoides">akisoides</tp:taxon-name-part></tp:taxon-name></italic> Koch <bold>28</bold> photograph by Ri-Xin Jiang <bold>29</bold> photograph by Tian-Xuan Gu. <italic><tp:taxon-name><tp:taxon-name-part taxon-name-part-type="genus" reg="Colasia">C.</tp:taxon-name-part><tp:taxon-name-part taxon-name-part-type="species" reg="pilosa">pilosa</tp:taxon-name-part></tp:taxon-name></italic> sp. nov. <bold>30</bold> female, photograph by Lu Qiu <bold>31</bold> male, photograph by Tian-Long He <bold>32</bold> photograph by Tian-Long He.</p></caption><graphic xmlns:xlink="http://www.w3.org/1999/xlink" xlink:href="zookeys-1161-143_article-97440__-g009.jpg" position="float" orientation="portrait" xlink:type="simple" id="oo_849057.jpg"><uri content-type="original_file" xlink:type="simple">https://binary.pensoft.net/fig/849057</uri></graphic></fig><fig id="F10" position="float" orientation="portrait"><object-id xmlns:xlink="http://www.w3.org/1999/xlink" content-type="doi" xlink:type="simple">10.3897/zookeys.1161.97440.figure33</object-id><object-id xmlns:xlink="http://www.w3.org/1999/xlink" content-type="arpha" xlink:type="simple">B90AFC18-2B02-5564-A890-AEDDA951CE5A</object-id><label>Figure 33.</label><caption><p>Distribution of the species of the revised genus <italic><tp:taxon-name><tp:taxon-name-part taxon-name-part-type="genus" reg="Colasia">Colasia</tp:taxon-name-part></tp:taxon-name></italic> (known to occur only in the south of the Yangtze River).</p></caption><graphic xmlns:xlink="http://www.w3.org/1999/xlink" xlink:href="zookeys-1161-143_article-97440__-g010.jpg" position="float" orientation="portrait" xlink:type="simple" id="oo_849058.jpg"><uri content-type="original_file" xlink:type="simple">https://binary.pensoft.net/fig/849058</uri></graphic></fig></tp:treatment-sec><ref-list><ref id="B12"><mixed-citation xmlns:xlink="http://www.w3.org/1999/xlink" xlink:type="simple"><person-group><name name-style="western"><surname>Medvedev</surname><given-names>GS</given-names></name></person-group> (<year>2001</year>) <source>Evolution and system of darkling beetles of the tribe <tp:taxon-name><tp:taxon-name-part taxon-name-part-type="tribe">Blaptini</tp:taxon-name-part></tp:taxon-name> (<tp:taxon-name><tp:taxon-name-part taxon-name-part-type="order">Coleoptera</tp:taxon-name-part></tp:taxon-name>, <tp:taxon-name><tp:taxon-name-part taxon-name-part-type="family">Tenebrionidae</tp:taxon-name-part></tp:taxon-name>). Meetengs in memory of N.A. Kholodkovsky. Iss. 53.</source><publisher-name>Russian Entomological Society Press</publisher-name>, <publisher-loc>St.-Petersburg</publisher-loc>, <size units="page">332 pp</size>. [In Russian]</mixed-citation></ref><ref id="B10"><mixed-citation xmlns:xlink="http://www.w3.org/1999/xlink" xlink:type="simple"><person-group><name name-style="western"><surname>Löbl</surname><given-names>I</given-names></name><name name-style="western"><surname>Nabozhenko</surname><given-names>M</given-names></name><name name-style="western"><surname>Merkl</surname><given-names>O</given-names></name></person-group> (<year>2008</year>) <source>Tribe <tp:taxon-name><tp:taxon-name-part taxon-name-part-type="tribe">Blaptini</tp:taxon-name-part></tp:taxon-name> Leach, 1815: 219–238. In: Löbl I, Smetana A (Eds) Catalogue of Palaearctic <tp:taxon-name><tp:taxon-name-part taxon-name-part-type="order">Coleoptera</tp:taxon-name-part></tp:taxon-name> (Vol. 5). <tp:taxon-name><tp:taxon-name-part taxon-name-part-type="superfamily">Tenebrionoidea</tp:taxon-name-part></tp:taxon-name>.</source><publisher-name>Apollo Books</publisher-name>, <publisher-loc>Stenstrup</publisher-loc>, <size units="page">670 pp</size>.</mixed-citation></ref><ref id="B17"><mixed-citation xmlns:xlink="http://www.w3.org/1999/xlink" xlink:type="simple"><person-group><name name-style="western"><surname>Ren</surname><given-names>GD</given-names></name><name name-style="western"><surname>Ba</surname><given-names>YB</given-names></name><name name-style="western"><surname>Liu</surname><given-names>HY</given-names></name><name name-style="western"><surname>Niu</surname><given-names>YP</given-names></name><name name-style="western"><surname>Zhu</surname><given-names>XC</given-names></name><name name-style="western"><surname>Li</surname><given-names>Z</given-names></name><name name-style="western"><surname>Shi</surname><given-names>AM</given-names></name></person-group> (<year>2016</year>) <source>Fauna Sinica. <tp:taxon-name><tp:taxon-name-part taxon-name-part-type="class">Insecta</tp:taxon-name-part></tp:taxon-name> (Vol. 63). <tp:taxon-name><tp:taxon-name-part taxon-name-part-type="order">Coleoptera</tp:taxon-name-part></tp:taxon-name>. <tp:taxon-name><tp:taxon-name-part taxon-name-part-type="family">Tenebrionidae</tp:taxon-name-part></tp:taxon-name> (I).</source><publisher-name>Science Press</publisher-name>, <publisher-loc>Beijing</publisher-loc>, <size units="page">532 pp</size>. [In Chinese, with English abstract]</mixed-citation></ref><ref id="B16"><mixed-citation xmlns:xlink="http://www.w3.org/1999/xlink" xlink:type="simple"><person-group><name name-style="western"><surname>Nabozhenko</surname><given-names>M</given-names></name><name name-style="western"><surname>Chigray</surname><given-names>I</given-names></name></person-group> (<year>2020</year>) <source>Tribe <tp:taxon-name><tp:taxon-name-part taxon-name-part-type="tribe">Blaptini</tp:taxon-name-part></tp:taxon-name> Leach, 1815: 268–296. In: Iwan D, Löbl I (Eds) Catalogue of Palaearctic <tp:taxon-name><tp:taxon-name-part taxon-name-part-type="order">Coleoptera</tp:taxon-name-part></tp:taxon-name> (Vol. 5). <tp:taxon-name><tp:taxon-name-part taxon-name-part-type="superfamily">Tenebrionoidea</tp:taxon-name-part></tp:taxon-name>. Revised and Updated Second Edition.</source><publisher-name>Koninklijke Brill NV</publisher-name>, <publisher-loc>Leiden-Boston</publisher-loc>, <size units="page">945 pp</size>. <ext-link xlink:href="10.1163/9789004434998" ext-link-type="doi" xlink:type="simple">https://doi.org/10.1163/9789004434998</ext-link></mixed-citation></ref><ref id="B7"><mixed-citation xmlns:xlink="http://www.w3.org/1999/xlink" xlink:type="simple"><person-group><name name-style="western"><surname>Koch</surname><given-names>C</given-names></name></person-group> (<year>1965</year>) <article-title>Sur les types de Fairmaire des tribus <tp:taxon-name><tp:taxon-name-part taxon-name-part-type="tribe">Blaptini</tp:taxon-name-part></tp:taxon-name> et <tp:taxon-name><tp:taxon-name-part taxon-name-part-type="tribe">Platyscelini</tp:taxon-name-part></tp:taxon-name> conservés au Muséum de Paris (Col. <tp:taxon-name><tp:taxon-name-part taxon-name-part-type="family">Tenebrionidae</tp:taxon-name-part></tp:taxon-name>).</article-title><source>Annales de la Société Entomologique de France</source><volume>1</volume>: <fpage>125</fpage>–<lpage>135</lpage>. [Nouvelle Série]</mixed-citation></ref><ref id="B1"><mixed-citation xmlns:xlink="http://www.w3.org/1999/xlink" xlink:type="simple"><person-group><name name-style="western"><surname>Bezděk</surname><given-names>A</given-names></name><name name-style="western"><surname>Král</surname><given-names>D</given-names></name><name name-style="western"><surname>Sládeček</surname><given-names>FXJ</given-names></name></person-group> (<year>2015</year>) <article-title><tp:taxon-name><tp:taxon-name-part taxon-name-part-type="genus">Oniticellus</tp:taxon-name-part> (<tp:taxon-name-part taxon-name-part-type="subgenus">Liatongus</tp:taxon-name-part>) <tp:taxon-name-part taxon-name-part-type="species">boucomonti</tp:taxon-name-part></tp:taxon-name> Balthasar, 1932 (<tp:taxon-name><tp:taxon-name-part taxon-name-part-type="order">Coleoptera</tp:taxon-name-part></tp:taxon-name>: <tp:taxon-name><tp:taxon-name-part taxon-name-part-type="family">Scarabaeidae</tp:taxon-name-part></tp:taxon-name>: <tp:taxon-name><tp:taxon-name-part taxon-name-part-type="subfamily">Scarabaeinae</tp:taxon-name-part></tp:taxon-name>: <tp:taxon-name><tp:taxon-name-part taxon-name-part-type="tribe">Oniticellini</tp:taxon-name-part></tp:taxon-name>)–clarification of its taxonomic status by lectotype designation.</article-title><source>Zootaxa</source><volume>3974</volume>(<issue>1</issue>): <fpage>145</fpage>–<lpage>147</lpage>. <ext-link xlink:href="10.11646/zootaxa.3974.1.13" ext-link-type="doi" xlink:type="simple">https://doi.org/10.11646/zootaxa.3974.1.13</ext-link></mixed-citation></ref><ref id="B6"><mixed-citation xmlns:xlink="http://www.w3.org/1999/xlink" xlink:type="simple"><person-group><name name-style="western"><surname>Kataev</surname><given-names>BM</given-names></name><name name-style="western"><surname>Liang</surname><given-names>HB</given-names></name></person-group> (<year>2015</year>) <article-title>Taxonomic review of Chinese species of ground beetles of the subgenus <tp:taxon-name><tp:taxon-name-part taxon-name-part-type="genus"/><tp:taxon-name-part taxon-name-part-type="subgenus">Pseudoophonus</tp:taxon-name-part></tp:taxon-name> (genus <italic><tp:taxon-name><tp:taxon-name-part taxon-name-part-type="genus">Harpalus</tp:taxon-name-part></tp:taxon-name></italic>) (<tp:taxon-name><tp:taxon-name-part taxon-name-part-type="order">Coleoptera</tp:taxon-name-part></tp:taxon-name>: <tp:taxon-name><tp:taxon-name-part taxon-name-part-type="family">Carabidae</tp:taxon-name-part></tp:taxon-name>).</article-title><source>Zootaxa</source><volume>3920</volume>(<issue>1</issue>): <fpage>1</fpage>–<lpage>39</lpage>. <ext-link xlink:href="10.11646/zootaxa.3920.1.1" ext-link-type="doi" xlink:type="simple">https://doi.org/10.11646/zootaxa.3920.1.1</ext-link></mixed-citation></ref><ref id="B3"><mixed-citation xmlns:xlink="http://www.w3.org/1999/xlink" xlink:type="simple"><person-group><name name-style="western"><surname>Ge</surname><given-names>SX</given-names></name><name name-style="western"><surname>Hu</surname><given-names>SJ</given-names></name><name name-style="western"><surname>Shi</surname><given-names>HL</given-names></name><name name-style="western"><surname>Han</surname><given-names>FY</given-names></name><name name-style="western"><surname>Li</surname><given-names>MJ</given-names></name><name name-style="western"><surname>Ren</surname><given-names>LL</given-names></name></person-group> (<year>2021</year>) The first record of the genus <italic><tp:taxon-name><tp:taxon-name-part taxon-name-part-type="genus">Belenois</tp:taxon-name-part></tp:taxon-name></italic> (<tp:taxon-name><tp:taxon-name-part taxon-name-part-type="order">Lepidoptera</tp:taxon-name-part></tp:taxon-name>: <tp:taxon-name><tp:taxon-name-part taxon-name-part-type="family">Pieridae</tp:taxon-name-part></tp:taxon-name>) from China. Biodiversity Data Journal 9: e61332. <ext-link xlink:href="10.3897/BDJ.9.e61332" ext-link-type="doi" xlink:type="simple">https://doi.org/10.3897/BDJ.9.e61332</ext-link></mixed-citation></ref><ref id="B13"><mixed-citation xmlns:xlink="http://www.w3.org/1999/xlink" xlink:type="simple"><person-group><name name-style="western"><surname>Medvedev</surname><given-names>GS</given-names></name></person-group> (<year>2007</year>) <article-title>A contribution to the taxonomy and morphology of the tribe <tp:taxon-name><tp:taxon-name-part taxon-name-part-type="tribe">Blaptini</tp:taxon-name-part></tp:taxon-name> (<tp:taxon-name><tp:taxon-name-part taxon-name-part-type="order">Coleoptera</tp:taxon-name-part></tp:taxon-name>, <tp:taxon-name><tp:taxon-name-part taxon-name-part-type="family">Tenebrionidae</tp:taxon-name-part></tp:taxon-name>).</article-title><source>Entomological Review</source><volume>87</volume>(<issue>2</issue>): <fpage>181</fpage>–<lpage>214</lpage>. [In Russian, Entomologicheskoe Obozrenie 86(1): 132–170] <ext-link xlink:href="10.1134/S0013873807020078" ext-link-type="doi" xlink:type="simple">https://doi.org/10.1134/S0013873807020078</ext-link></mixed-citation></ref><ref id="B4"><mixed-citation xmlns:xlink="http://www.w3.org/1999/xlink" xlink:type="simple"><person-group><name name-style="western"><surname>Kamiński</surname><given-names>MJ</given-names></name><name name-style="western"><surname>Kanda</surname><given-names>K</given-names></name><name name-style="western"><surname>Lumen</surname><given-names>R</given-names></name><name name-style="western"><surname>Smith</surname><given-names>AD</given-names></name><name name-style="western"><surname>Iwan</surname><given-names>D</given-names></name></person-group> (<year>2019</year>) <article-title>Molecular phylogeny of <tp:taxon-name><tp:taxon-name-part taxon-name-part-type="tribe">Pedinini</tp:taxon-name-part></tp:taxon-name> (<tp:taxon-name><tp:taxon-name-part taxon-name-part-type="order">Coleoptera</tp:taxon-name-part></tp:taxon-name>, <tp:taxon-name><tp:taxon-name-part taxon-name-part-type="family">Tenebrionidae</tp:taxon-name-part></tp:taxon-name>) and its implications for higher-level classification.</article-title><source>Zoological Journal of the Linnean Society</source><volume>185</volume>: <fpage>77</fpage>–<lpage>97</lpage>. <ext-link xlink:href="10.1093/zoolinnean/zly033" ext-link-type="doi" xlink:type="simple">https://doi.org/10.1093/zoolinnean/zly033</ext-link></mixed-citation></ref></ref-list></tp:taxon-treatment>
