# Supplementary material for: ﻿Revision of the genus Colasia Koch, 1965 (= Belousovia Medvedev, 2007, syn. nov.) (Coleoptera, Tenebrionidae, Blaptini)
Source: Zookeys. 2023 May 11;1161:143–67. doi: 10.3897/zookeys.1161.97440 (PMC10207928; doi:10.3897/zookeys.1161.97440)
Supplement: XML Treatment for Colasia bijica [file zookeys.1161.97440-treatment3.xml]

<!DOCTYPE tp:taxon-treatment
  PUBLIC "-//TaxonX//DTD Taxonomic Treatment Publishing DTD v0 20100105//EN" "tax-treatment-NSO.dtd">
<tp:taxon-treatment xmlns:tp="http://www.plazi.org/taxpub"><tp:treatment-meta><kwd-group><label>Taxon classification</label><kwd>
              <named-content content-type="kingdom">Animalia</named-content>
            </kwd><kwd>
              <named-content content-type="order">Coleoptera</named-content>
            </kwd><kwd>
              <named-content content-type="family">Tenebrionidae</named-content>
            </kwd></kwd-group><mixed-citation publication-type="journal"><person-group><name><surname>Bai</surname><given-names>Xing-Long</given-names></name><name><surname>Liu</surname><given-names>Jing-Ze</given-names></name><name><surname>Ren</surname><given-names>Guo-Dong</given-names></name></person-group><article-title>﻿Revision of the genus <italic><tp:taxon-name><tp:taxon-name-part taxon-name-part-type="genus" reg="Colasia">Colasia</tp:taxon-name-part></tp:taxon-name></italic> Koch, 1965 (= <italic><tp:taxon-name><tp:taxon-name-part taxon-name-part-type="genus" reg="Belousovia">Belousovia</tp:taxon-name-part></tp:taxon-name></italic> Medvedev, 2007, syn. nov.) (<tp:taxon-name><tp:taxon-name-part taxon-name-part-type="order">Coleoptera</tp:taxon-name-part></tp:taxon-name>, <tp:taxon-name><tp:taxon-name-part taxon-name-part-type="family">Tenebrionidae</tp:taxon-name-part></tp:taxon-name>, <tp:taxon-name><tp:taxon-name-part taxon-name-part-type="tribe">Blaptini</tp:taxon-name-part></tp:taxon-name>)</article-title><source>Zookeys</source><day>11</day><month>05</month><year>2023</year><volume>1161</volume><fpage>143</fpage><lpage>167</lpage><pub-id pub-id-type="doi">10.3897/zookeys.1161.97440</pub-id></mixed-citation></tp:treatment-meta><tp:nomenclature><label>﻿</label><tp:taxon-name>
            <object-id xmlns:xlink="http://www.w3.org/1999/xlink" content-type="arpha" xlink:type="simple">A4B80B2C-C22A-5C0E-81DA-35B136B06C95</object-id>
            <tp:taxon-name-part taxon-name-part-type="genus" reg="Colasia">Colasia</tp:taxon-name-part>
            <tp:taxon-name-part taxon-name-part-type="species" reg="bijica">bijica</tp:taxon-name-part>
            <object-id xmlns:xlink="http://www.w3.org/1999/xlink" content-type="zoobank" xlink:type="simple">https://zoobank.org/08015B8B-836B-4E4E-9BF0-A4EC716F786F</object-id>
          </tp:taxon-name><tp:taxon-status xmlns:xlink="http://www.w3.org/1999/xlink" xlink:type="simple">sp. nov.</tp:taxon-status><xref ref-type="fig" rid="F3">Figs 6</xref><xref ref-type="fig" rid="F8">, 22</xref><xref ref-type="fig" rid="F10">, 33</xref></tp:nomenclature><tp:treatment-sec sec-type="type material" id="SECID0ES4AE"><title>Type material.</title><p><bold><italic>Holotype</italic></bold>: ♂ (<named-content xmlns:xlink="http://www.w3.org/1999/xlink" content-type="dwc:institutional_code" xlink:title="Hebei University Museum, Baoding, China" xlink:href="http://grbio.org/institution/college-life-sciences-hebei-univesity-baoding" xlink:type="simple">HBUM</named-content>), 2011-IV-24 / Jiucaiping, [Hezhang County, Bijie City], Guizhou / Wen-Bin JU leg.</p></tp:treatment-sec><tp:treatment-sec sec-type="diagnosis" id="SECID0EC5AE"><title>Diagnosis.</title><p>This new species closely resembles <italic><tp:taxon-name><tp:taxon-name-part taxon-name-part-type="genus" reg="Colasia">C.</tp:taxon-name-part><tp:taxon-name-part taxon-name-part-type="species" reg="akisoides">akisoides</tp:taxon-name-part></tp:taxon-name></italic> based on the pronotum cordiform, but can be distinguished from the latter by the following characters (based on male): (1) emargination of outer margins of head above antennal base widely obtuse-angular (straight in <italic><tp:taxon-name><tp:taxon-name-part taxon-name-part-type="genus" reg="Colasia">C.</tp:taxon-name-part><tp:taxon-name-part taxon-name-part-type="species" reg="akisoides">akisoides</tp:taxon-name-part></tp:taxon-name></italic>); (2) distal part of metatibiae with a few golden yellow spines on inner side (with a row of golden yellow hairy row in <italic><tp:taxon-name><tp:taxon-name-part taxon-name-part-type="genus" reg="Colasia">C.</tp:taxon-name-part><tp:taxon-name-part taxon-name-part-type="species" reg="akisoides">akisoides</tp:taxon-name-part></tp:taxon-name></italic>); (3) parameres relatively narrow and long (wide and short in <italic><tp:taxon-name><tp:taxon-name-part taxon-name-part-type="genus" reg="Colasia">C.</tp:taxon-name-part><tp:taxon-name-part taxon-name-part-type="species" reg="akisoides">akisoides</tp:taxon-name-part></tp:taxon-name></italic>), widest at base, and narrowing toward apex nearly straight (basal 1/4 parallel, and then narrowing toward apex nearly straight in <italic><tp:taxon-name><tp:taxon-name-part taxon-name-part-type="genus" reg="Colasia">C.</tp:taxon-name-part><tp:taxon-name-part taxon-name-part-type="species" reg="akisoides">akisoides</tp:taxon-name-part></tp:taxon-name></italic>), distal part nearly straight in lateral view (weakly curved to ventral side in <italic><tp:taxon-name><tp:taxon-name-part taxon-name-part-type="genus" reg="Colasia">C.</tp:taxon-name-part><tp:taxon-name-part taxon-name-part-type="species" reg="akisoides">akisoides</tp:taxon-name-part></tp:taxon-name></italic>). This new species is also somewhat similar to <italic><tp:taxon-name><tp:taxon-name-part taxon-name-part-type="genus" reg="Colasia">C.</tp:taxon-name-part><tp:taxon-name-part taxon-name-part-type="species" reg="medvedevi">medvedevi</tp:taxon-name-part></tp:taxon-name></italic> sp. nov. based on the distal part of metatibiae with a few golden yellow setae on inner side in male, it differs from the later by the following characters (based on male): (1) eyes not protruding beyond contour of head (slightly protruding beyond contour of head in <italic><tp:taxon-name><tp:taxon-name-part taxon-name-part-type="genus" reg="Colasia">C.</tp:taxon-name-part><tp:taxon-name-part taxon-name-part-type="species" reg="medvedevi">medvedevi</tp:taxon-name-part></tp:taxon-name></italic> sp. nov.); (2) pronotum cordiform (transverse, subcordiform in <italic><tp:taxon-name><tp:taxon-name-part taxon-name-part-type="genus" reg="Colasia">C.</tp:taxon-name-part><tp:taxon-name-part taxon-name-part-type="species" reg="medvedevi">medvedevi</tp:taxon-name-part></tp:taxon-name></italic> sp. nov.), anterior and posterior angles rectangular (nearly rectangular in <italic><tp:taxon-name><tp:taxon-name-part taxon-name-part-type="genus" reg="Colasia">C.</tp:taxon-name-part><tp:taxon-name-part taxon-name-part-type="species" reg="medvedevi">medvedevi</tp:taxon-name-part></tp:taxon-name></italic> sp. nov.); (3) distal part of protibiae distinctly thick (protibiae gradually widened toward apex in <italic><tp:taxon-name><tp:taxon-name-part taxon-name-part-type="genus" reg="Colasia">C.</tp:taxon-name-part><tp:taxon-name-part taxon-name-part-type="species" reg="medvedevi">medvedevi</tp:taxon-name-part></tp:taxon-name></italic> sp. nov.); (4) parameres relatively narrow and long (wide and short in <italic><tp:taxon-name><tp:taxon-name-part taxon-name-part-type="genus" reg="Colasia">C.</tp:taxon-name-part><tp:taxon-name-part taxon-name-part-type="species" reg="medvedevi">medvedevi</tp:taxon-name-part></tp:taxon-name></italic> sp. nov.), widest at base, and narrowing toward apex nearly straight (basal 1/3 parallel, and then narrowing toward apex nearly straight in <italic><tp:taxon-name><tp:taxon-name-part taxon-name-part-type="genus" reg="Colasia">C.</tp:taxon-name-part><tp:taxon-name-part taxon-name-part-type="species" reg="medvedevi">medvedevi</tp:taxon-name-part></tp:taxon-name></italic> sp. nov.), distal part nearly straight in lateral view (weakly curved to ventral side in <italic><tp:taxon-name><tp:taxon-name-part taxon-name-part-type="genus" reg="Colasia">C.</tp:taxon-name-part><tp:taxon-name-part taxon-name-part-type="species" reg="medvedevi">medvedevi</tp:taxon-name-part></tp:taxon-name></italic> sp. nov.).</p></tp:treatment-sec><tp:treatment-sec sec-type="distribution" id="SECID0EDDAG"><title>Distribution.</title><p>China: Guizhou.</p></tp:treatment-sec><tp:treatment-sec sec-type="etymology" id="SECID0EIDAG"><title>Etymology.</title><p>The species name is derived from the type locality Bijie.</p></tp:treatment-sec><tp:treatment-sec sec-type="description" id="SECID0ENDAG"><title>Description.</title><p>Body black, weakly shiny; legs shiny.</p><p><bold>Male. <italic>Head</italic>.</bold> Apical maxillary palpomere triangular, covered with moderately dense and long setae. Anterior margin of labrum emarginate, lateral margins parallel. Anterior margin of epistoma emarginate, nearly straight at middle; surface flat, matte, inconspicuous punctured. Frontoepistomal suture shallow and arcuate. Dorsal surface of head flat, matte, sparsely and finely granulated. Genal margins arcuately converging forwards, densely and shallowly punctures merging into shallow wrinkles. Emargination of outer margins of head above antennal base widely obtuse-angular. Eyes transverse, not protruding beyond contour of head, distance between outer margins of eyes represent the widest of head; height 0.53 mm, width 0.17 mm from lateral view, respectively (height 3.1× width; 2.5× if the height and width rounded to one decimal place). Temples arcuately narrowing backwards, weakly granulated. Antennae slender and long, with the last segment reaching beyond pronotal base; basal part of antennomere I invisible in dorsal view; antennomeres II–VII cylindrical, thicker at apex, II shortest, III longest, V–VI equal in length, longer than IV and shorter than VII; antennomeres VIII–X nearly spherical; antennomere XI sharped-oval.</p><p><bold><italic>Prothorax</italic>.</bold> Pronotum cordiform, widest at middle, 1.4× wide as long, 1.8× wide as head, ratio of width at anterior margin to middle and base 8: 12: 10; anterior margin deeply emarginate, beaded laterally; lateral margins weakly “S” curved, entirely beaded and smooth; posterior margin bisinuate, beaded laterally; anterior angles rectangular and protruding forwards, posterior angles rectangular; surface matte, central convex, lateral sides weakly depressed along lateral margins, with shallowly and rounded depressions in sides of central, moderately depressed near posterior angles in sides of base, longitudinal median line smooth and inconspicuous; shallowly, sparsely, and finely punctate in central part, near posterior margin, lateral margins, and lateral sides of anterior margin with wrinkly punctures, sparsely and finely granulated. Prothoracic hypomera depressed, densely and shallowly wrinkled in longitudinal, with sparse and tiny granules. Prosternal process sharply sloping downwards behind procoxae, apex blunt in lateral view.</p><p><bold><italic>Pterothorax</italic>.</bold> Elytra oval, widest near middle, 1.3× long as wide, 1.4× wide as pronotum; base nearly as wide as pronotal base; dorsal surface matte, weakly convex, declivity sharply sloping downwards; humeral carinae smooth, with very sparse, smooth and large tubercles, sparse and fine granules, sparse, coarse and shallow wrinkles between humeral carinae; each elytron with two carinae between suture and humeral carina, the second carina inconspicuous; declivity with sparse and short setae, slightly convex along suture; surface of epipleuron matte, edge relatively wide; pseudopleuron much wider than epipleuron, surface matte, with sparse and inconspicuous granules, edge thin and elevated, reaching sutural angle. Scutellum triangular, covered by pronotum.</p><p><bold><italic>Abdomen</italic>.</bold> Apex of ventrite 1 flat in middle; ventrites 1, 2, and anterior part of ventrite 3 rough, with moderately dense and long setae, and inconspicuous granules, densely, shallowly, and finely wrinkled at sides; posterior part of ventrite 3 smooth, shallowly punctate; ventrite 4 smooth, shallowly and finely punctate; last ventrite smooth, apex with sparse, fine punctures and short setae, apical margin widely rounded.</p><p><bold><italic>Legs</italic>.</bold> Slender and long. Femora claviform, mesofemora slightly longer than profemora, and shorter than metafemora. Protibiae weakly curved, distal part distinctly thick; mesotibiae nearly straight, metatibiae straight, both gradually widened toward apex; distal part of metatibiae with a few golden yellow setae on inner side. Ventral surface of pro- and mesotarsomeres I–IV, and metatarsomeres I–III with undeveloped hairy tuft at apex.</p><p><bold><italic>Aedeagus</italic>.</bold> Length 1.7 mm, width 0.5 mm. Parameres length 0.6 mm, width 0.4 mm. Parameres relatively narrow and long, widest at base, and narrowing toward apex nearly straight, distal part nearly straight in lateral view.</p><p><bold>Female.</bold> Unknown.</p></tp:treatment-sec><tp:treatment-sec sec-type="description" id="SECID0EAFAG"><title>Measurements.</title><p>Body length: ♂ 11.1 mm, width: ♂ 5.9 mm.</p></tp:treatment-sec><tp:treatment-sec><!--Section generated to contain objects referenced in tp:taxon-treatment.--><fig id="F3" position="float" orientation="portrait"><object-id xmlns:xlink="http://www.w3.org/1999/xlink" content-type="doi" xlink:type="simple">10.3897/zookeys.1161.97440.figure6</object-id><object-id xmlns:xlink="http://www.w3.org/1999/xlink" content-type="arpha" xlink:type="simple">BA6C70FE-82CE-5AF4-9398-B1BFB4B196E7</object-id><label>Figure 6.</label><caption><p>Characters of <italic><tp:taxon-name><tp:taxon-name-part taxon-name-part-type="genus" reg="Colasia">Colasia</tp:taxon-name-part><tp:taxon-name-part taxon-name-part-type="species" reg="bijica">bijica</tp:taxon-name-part></tp:taxon-name></italic> sp. nov., male, holotype <bold>A</bold> head <bold>B</bold> antenna <bold>C</bold> pronotum <bold>D</bold> protibia <bold>E</bold> protarsus <bold>F</bold> mesotarsus <bold>G</bold> metatibia <bold>G</bold>’ distal part of metatibia <bold>H</bold> metatarsus <bold>I, J</bold> aedeagus in dorsal and lateral view, respectively. Scale bars: 1.0 mm.</p></caption><graphic xmlns:xlink="http://www.w3.org/1999/xlink" xlink:href="zookeys-1161-143_article-97440__-g003.jpg" position="float" orientation="portrait" xlink:type="simple" id="oo_849051.jpg"><uri content-type="original_file" xlink:type="simple">https://binary.pensoft.net/fig/849051</uri></graphic></fig><fig id="F8" position="float" orientation="portrait"><object-id xmlns:xlink="http://www.w3.org/1999/xlink" content-type="doi" xlink:type="simple">10.3897/zookeys.1161.97440.figures22-27</object-id><object-id xmlns:xlink="http://www.w3.org/1999/xlink" content-type="arpha" xlink:type="simple">0B6D4B04-72CA-53C0-9323-061E165AC050</object-id><label>Figures 22–27.</label><caption><p>Habitus of <bold>22</bold><italic><tp:taxon-name><tp:taxon-name-part taxon-name-part-type="genus" reg="Colasia">Colasia</tp:taxon-name-part><tp:taxon-name-part taxon-name-part-type="species" reg="bijica">bijica</tp:taxon-name-part></tp:taxon-name></italic> sp. nov. male, holotype <bold>23</bold><italic><tp:taxon-name><tp:taxon-name-part taxon-name-part-type="genus" reg="Colasia">C.</tp:taxon-name-part><tp:taxon-name-part taxon-name-part-type="species" reg="kabaki">kabaki</tp:taxon-name-part><tp:taxon-name-part taxon-name-part-type="subspecies" reg="kabaki">kabaki</tp:taxon-name-part></tp:taxon-name></italic> (Medvedev) male <bold>24, 25</bold><italic><tp:taxon-name><tp:taxon-name-part taxon-name-part-type="genus" reg="Colasia">C.</tp:taxon-name-part><tp:taxon-name-part taxon-name-part-type="species" reg="medvedevi">medvedevi</tp:taxon-name-part></tp:taxon-name></italic> sp. nov. <bold>24</bold> male, holotype <bold>25</bold> female, paratype, and <bold>26, 27</bold><italic><tp:taxon-name><tp:taxon-name-part taxon-name-part-type="genus" reg="Colasia">C.</tp:taxon-name-part><tp:taxon-name-part taxon-name-part-type="species" reg="pilosa">pilosa</tp:taxon-name-part></tp:taxon-name></italic> sp. nov. <bold>26</bold> male, holotype <bold>27</bold> female, paratype. Scale bar: 3.5 mm.</p></caption><graphic xmlns:xlink="http://www.w3.org/1999/xlink" xlink:href="zookeys-1161-143_article-97440__-g008.jpg" position="float" orientation="portrait" xlink:type="simple" id="oo_849056.jpg"><uri content-type="original_file" xlink:type="simple">https://binary.pensoft.net/fig/849056</uri></graphic></fig><fig id="F10" position="float" orientation="portrait"><object-id xmlns:xlink="http://www.w3.org/1999/xlink" content-type="doi" xlink:type="simple">10.3897/zookeys.1161.97440.figure33</object-id><object-id xmlns:xlink="http://www.w3.org/1999/xlink" content-type="arpha" xlink:type="simple">B90AFC18-2B02-5564-A890-AEDDA951CE5A</object-id><label>Figure 33.</label><caption><p>Distribution of the species of the revised genus <italic><tp:taxon-name><tp:taxon-name-part taxon-name-part-type="genus" reg="Colasia">Colasia</tp:taxon-name-part></tp:taxon-name></italic> (known to occur only in the south of the Yangtze River).</p></caption><graphic xmlns:xlink="http://www.w3.org/1999/xlink" xlink:href="zookeys-1161-143_article-97440__-g010.jpg" position="float" orientation="portrait" xlink:type="simple" id="oo_849058.jpg"><uri content-type="original_file" xlink:type="simple">https://binary.pensoft.net/fig/849058</uri></graphic></fig></tp:treatment-sec></tp:taxon-treatment>
