# Supplementary material for: ﻿Revision of the genus Colasia Koch, 1965 (= Belousovia Medvedev, 2007, syn. nov.) (Coleoptera, Tenebrionidae, Blaptini)
Source: Zookeys. 2023 May 11;1161:143–67. doi: 10.3897/zookeys.1161.97440 (PMC10207928; doi:10.3897/zookeys.1161.97440)
Supplement: XML Treatment for Colasia helenae [file zookeys.1161.97440-treatment4.xml]

<!DOCTYPE tp:taxon-treatment
  PUBLIC "-//TaxonX//DTD Taxonomic Treatment Publishing DTD v0 20100105//EN" "tax-treatment-NSO.dtd">
<tp:taxon-treatment xmlns:tp="http://www.plazi.org/taxpub"><tp:treatment-meta><kwd-group><label>Taxon classification</label><kwd>
              <named-content content-type="kingdom">Animalia</named-content>
            </kwd><kwd>
              <named-content content-type="order">Coleoptera</named-content>
            </kwd><kwd>
              <named-content content-type="family">Tenebrionidae</named-content>
            </kwd></kwd-group><mixed-citation publication-type="journal"><person-group><name><surname>Bai</surname><given-names>Xing-Long</given-names></name><name><surname>Liu</surname><given-names>Jing-Ze</given-names></name><name><surname>Ren</surname><given-names>Guo-Dong</given-names></name></person-group><article-title>﻿Revision of the genus <italic><tp:taxon-name><tp:taxon-name-part taxon-name-part-type="genus" reg="Colasia">Colasia</tp:taxon-name-part></tp:taxon-name></italic> Koch, 1965 (= <italic><tp:taxon-name><tp:taxon-name-part taxon-name-part-type="genus" reg="Belousovia">Belousovia</tp:taxon-name-part></tp:taxon-name></italic> Medvedev, 2007, syn. nov.) (<tp:taxon-name><tp:taxon-name-part taxon-name-part-type="order">Coleoptera</tp:taxon-name-part></tp:taxon-name>, <tp:taxon-name><tp:taxon-name-part taxon-name-part-type="family">Tenebrionidae</tp:taxon-name-part></tp:taxon-name>, <tp:taxon-name><tp:taxon-name-part taxon-name-part-type="tribe">Blaptini</tp:taxon-name-part></tp:taxon-name>)</article-title><source>Zookeys</source><day>11</day><month>05</month><year>2023</year><volume>1161</volume><fpage>143</fpage><lpage>167</lpage><pub-id pub-id-type="doi">10.3897/zookeys.1161.97440</pub-id></mixed-citation></tp:treatment-meta><tp:nomenclature><label>﻿</label><tp:taxon-name>
            <object-id xmlns:xlink="http://www.w3.org/1999/xlink" content-type="arpha" xlink:type="simple">3A52627B-FFE3-5ECC-A5F2-9EBC00779440</object-id>
            <tp:taxon-name-part taxon-name-part-type="genus" reg="Colasia">Colasia</tp:taxon-name-part>
            <tp:taxon-name-part taxon-name-part-type="species" reg="helenae">helenae</tp:taxon-name-part>
          </tp:taxon-name><tp:taxon-authority>(Medvedev, 2007)</tp:taxon-authority><tp:taxon-status xmlns:xlink="http://www.w3.org/1999/xlink" xlink:type="simple">comb. nov.</tp:taxon-status><xref ref-type="fig" rid="F4">Figs 7–10</xref><xref ref-type="fig" rid="F10">, 33</xref><tp:nomenclature-citation-list><tp:nomenclature-citation><tp:taxon-name>
                <tp:taxon-name-part taxon-name-part-type="genus" reg="Belousovia">Belousovia</tp:taxon-name-part>
                <tp:taxon-name-part taxon-name-part-type="species" reg="helenae">helenae</tp:taxon-name-part>
              </tp:taxon-name><comment>Medvedev, 2007: 159; <xref ref-type="bibr" rid="B17">Ren et al. 2016</xref>: 328; <xref ref-type="bibr" rid="B16">Nabozhenko and Chigray 2020</xref>: 285.</comment></tp:nomenclature-citation></tp:nomenclature-citation-list></tp:nomenclature><tp:treatment-sec sec-type="type material" id="SECID0EJHAG"><title>Type material</title><p><bold>(studied). <italic>Holotype</italic></bold>: ♂ (<named-content xmlns:xlink="http://www.w3.org/1999/xlink" content-type="dwc:institutional_code" xlink:title="Zoological Institute of Russian Academy of Sciences, St.-Petersburg, Russia" xlink:href="http://grbio.org/institution/russian-academy-sciences-zoological-institute-zoological-museum" xlink:type="simple">ZIN</named-content>), CH, W Yunnan, SSW Liuku / 25 41 31 N / 98 47 16 E / H = 3000 m, 21.05.2006 / <italic>Belousov</italic> &amp; <italic>Kabak</italic> leg. // Holotypus / Belousovia / helenae G.Medvedev // ZOOLOGICAL / INSTITUTE RAS / ST. PETERSBURG.</p></tp:treatment-sec><tp:treatment-sec sec-type="material" id="SECID0EVIAG"><title>Additional material.</title><p><bold>China</bold>: 4♂, 7♀ (<named-content xmlns:xlink="http://www.w3.org/1999/xlink" content-type="dwc:institutional_code" xlink:title="Hebei University Museum, Baoding, China" xlink:href="http://grbio.org/institution/college-life-sciences-hebei-univesity-baoding" xlink:type="simple">HBUM</named-content>), 2008-VII-25 / Liuku Town, [Lushui City], Yunnan / Ji-Shan XU leg. / Hebei University Museum.</p></tp:treatment-sec><tp:treatment-sec sec-type="distribution" id="SECID0ECJAG"><title>Distribution.</title><p>China: Yunnan.</p></tp:treatment-sec><tp:treatment-sec><!--Section generated to contain objects referenced in tp:taxon-treatment.--><fig id="F4" position="float" orientation="portrait"><object-id xmlns:xlink="http://www.w3.org/1999/xlink" content-type="doi" xlink:type="simple">10.3897/zookeys.1161.97440.figures7-18</object-id><object-id xmlns:xlink="http://www.w3.org/1999/xlink" content-type="arpha" xlink:type="simple">899D85A4-149F-5DB3-97D5-4B346AD61F01</object-id><label>Figures 7–18.</label><caption><p>Habitus and type labels of <bold>7–10</bold><italic><tp:taxon-name><tp:taxon-name-part taxon-name-part-type="genus" reg="Colasia">Colasia</tp:taxon-name-part><tp:taxon-name-part taxon-name-part-type="species" reg="helenae">helenae</tp:taxon-name-part></tp:taxon-name></italic> (Medvedev) male, holotype <bold>11–14</bold><italic><tp:taxon-name><tp:taxon-name-part taxon-name-part-type="genus" reg="Colasia">C.</tp:taxon-name-part><tp:taxon-name-part taxon-name-part-type="species" reg="kabaki">kabaki</tp:taxon-name-part><tp:taxon-name-part taxon-name-part-type="subspecies" reg="intermedia">intermedia</tp:taxon-name-part></tp:taxon-name></italic> (Medvedev) male, holotype, and <bold>15–18</bold><italic><tp:taxon-name><tp:taxon-name-part taxon-name-part-type="genus" reg="Colasia">C.</tp:taxon-name-part><tp:taxon-name-part taxon-name-part-type="species" reg="kabaki">kabaki</tp:taxon-name-part><tp:taxon-name-part taxon-name-part-type="subspecies" reg="kabaki">kabaki</tp:taxon-name-part></tp:taxon-name></italic> (Medvedev) male, holotype <bold>7, 11, 15</bold> dorsal views <bold>8, 12, 16</bold> lateral views <bold>9, 13, 17</bold> ventral views (photographs by Ivan Chigray).</p></caption><graphic xmlns:xlink="http://www.w3.org/1999/xlink" xlink:href="zookeys-1161-143_article-97440__-g004.jpg" position="float" orientation="portrait" xlink:type="simple" id="oo_849052.jpg"><uri content-type="original_file" xlink:type="simple">https://binary.pensoft.net/fig/849052</uri></graphic></fig><fig id="F10" position="float" orientation="portrait"><object-id xmlns:xlink="http://www.w3.org/1999/xlink" content-type="doi" xlink:type="simple">10.3897/zookeys.1161.97440.figure33</object-id><object-id xmlns:xlink="http://www.w3.org/1999/xlink" content-type="arpha" xlink:type="simple">B90AFC18-2B02-5564-A890-AEDDA951CE5A</object-id><label>Figure 33.</label><caption><p>Distribution of the species of the revised genus <italic><tp:taxon-name><tp:taxon-name-part taxon-name-part-type="genus" reg="Colasia">Colasia</tp:taxon-name-part></tp:taxon-name></italic> (known to occur only in the south of the Yangtze River).</p></caption><graphic xmlns:xlink="http://www.w3.org/1999/xlink" xlink:href="zookeys-1161-143_article-97440__-g010.jpg" position="float" orientation="portrait" xlink:type="simple" id="oo_849058.jpg"><uri content-type="original_file" xlink:type="simple">https://binary.pensoft.net/fig/849058</uri></graphic></fig></tp:treatment-sec><ref-list><ref id="B17"><mixed-citation xmlns:xlink="http://www.w3.org/1999/xlink" xlink:type="simple"><person-group><name name-style="western"><surname>Ren</surname><given-names>GD</given-names></name><name name-style="western"><surname>Ba</surname><given-names>YB</given-names></name><name name-style="western"><surname>Liu</surname><given-names>HY</given-names></name><name name-style="western"><surname>Niu</surname><given-names>YP</given-names></name><name name-style="western"><surname>Zhu</surname><given-names>XC</given-names></name><name name-style="western"><surname>Li</surname><given-names>Z</given-names></name><name name-style="western"><surname>Shi</surname><given-names>AM</given-names></name></person-group> (<year>2016</year>) <source>Fauna Sinica. <tp:taxon-name><tp:taxon-name-part taxon-name-part-type="class">Insecta</tp:taxon-name-part></tp:taxon-name> (Vol. 63). <tp:taxon-name><tp:taxon-name-part taxon-name-part-type="order">Coleoptera</tp:taxon-name-part></tp:taxon-name>. <tp:taxon-name><tp:taxon-name-part taxon-name-part-type="family">Tenebrionidae</tp:taxon-name-part></tp:taxon-name> (I).</source><publisher-name>Science Press</publisher-name>, <publisher-loc>Beijing</publisher-loc>, <size units="page">532 pp</size>. [In Chinese, with English abstract]</mixed-citation></ref><ref id="B16"><mixed-citation xmlns:xlink="http://www.w3.org/1999/xlink" xlink:type="simple"><person-group><name name-style="western"><surname>Nabozhenko</surname><given-names>M</given-names></name><name name-style="western"><surname>Chigray</surname><given-names>I</given-names></name></person-group> (<year>2020</year>) <source>Tribe <tp:taxon-name><tp:taxon-name-part taxon-name-part-type="tribe">Blaptini</tp:taxon-name-part></tp:taxon-name> Leach, 1815: 268–296. In: Iwan D, Löbl I (Eds) Catalogue of Palaearctic <tp:taxon-name><tp:taxon-name-part taxon-name-part-type="order">Coleoptera</tp:taxon-name-part></tp:taxon-name> (Vol. 5). <tp:taxon-name><tp:taxon-name-part taxon-name-part-type="superfamily">Tenebrionoidea</tp:taxon-name-part></tp:taxon-name>. Revised and Updated Second Edition.</source><publisher-name>Koninklijke Brill NV</publisher-name>, <publisher-loc>Leiden-Boston</publisher-loc>, <size units="page">945 pp</size>. <ext-link xlink:href="10.1163/9789004434998" ext-link-type="doi" xlink:type="simple">https://doi.org/10.1163/9789004434998</ext-link></mixed-citation></ref></ref-list></tp:taxon-treatment>
