# Supplementary material for: ﻿Revision of the genus Colasia Koch, 1965 (= Belousovia Medvedev, 2007, syn. nov.) (Coleoptera, Tenebrionidae, Blaptini)
Source: Zookeys. 2023 May 11;1161:143–67. doi: 10.3897/zookeys.1161.97440 (PMC10207928; doi:10.3897/zookeys.1161.97440)
Supplement: XML Treatment for Colasia medvedevi [file zookeys.1161.97440-treatment7.xml]

<!DOCTYPE tp:taxon-treatment
  PUBLIC "-//TaxonX//DTD Taxonomic Treatment Publishing DTD v0 20100105//EN" "tax-treatment-NSO.dtd">
<tp:taxon-treatment xmlns:tp="http://www.plazi.org/taxpub"><tp:treatment-meta><kwd-group><label>Taxon classification</label><kwd>
              <named-content content-type="kingdom">Animalia</named-content>
            </kwd><kwd>
              <named-content content-type="order">Coleoptera</named-content>
            </kwd><kwd>
              <named-content content-type="family">Tenebrionidae</named-content>
            </kwd></kwd-group><mixed-citation publication-type="journal"><person-group><name><surname>Bai</surname><given-names>Xing-Long</given-names></name><name><surname>Liu</surname><given-names>Jing-Ze</given-names></name><name><surname>Ren</surname><given-names>Guo-Dong</given-names></name></person-group><article-title>﻿Revision of the genus <italic><tp:taxon-name><tp:taxon-name-part taxon-name-part-type="genus" reg="Colasia">Colasia</tp:taxon-name-part></tp:taxon-name></italic> Koch, 1965 (= <italic><tp:taxon-name><tp:taxon-name-part taxon-name-part-type="genus" reg="Belousovia">Belousovia</tp:taxon-name-part></tp:taxon-name></italic> Medvedev, 2007, syn. nov.) (<tp:taxon-name><tp:taxon-name-part taxon-name-part-type="order">Coleoptera</tp:taxon-name-part></tp:taxon-name>, <tp:taxon-name><tp:taxon-name-part taxon-name-part-type="family">Tenebrionidae</tp:taxon-name-part></tp:taxon-name>, <tp:taxon-name><tp:taxon-name-part taxon-name-part-type="tribe">Blaptini</tp:taxon-name-part></tp:taxon-name>)</article-title><source>Zookeys</source><day>11</day><month>05</month><year>2023</year><volume>1161</volume><fpage>143</fpage><lpage>167</lpage><pub-id pub-id-type="doi">10.3897/zookeys.1161.97440</pub-id></mixed-citation></tp:treatment-meta><tp:nomenclature><label>﻿</label><tp:taxon-name>
            <object-id xmlns:xlink="http://www.w3.org/1999/xlink" content-type="arpha" xlink:type="simple">8F9D5B20-38A3-57B6-AB75-443C09E915E2</object-id>
            <tp:taxon-name-part taxon-name-part-type="genus" reg="Colasia">Colasia</tp:taxon-name-part>
            <tp:taxon-name-part taxon-name-part-type="species" reg="medvedevi">medvedevi</tp:taxon-name-part>
            <object-id xmlns:xlink="http://www.w3.org/1999/xlink" content-type="zoobank" xlink:type="simple">https://zoobank.org/56F2B086-3BB0-4597-B8B5-D06614111873</object-id>
          </tp:taxon-name><tp:taxon-status xmlns:xlink="http://www.w3.org/1999/xlink" xlink:type="simple">sp. nov.</tp:taxon-status><xref ref-type="fig" rid="F6">Figs 20</xref><xref ref-type="fig" rid="F8">, 24</xref><xref ref-type="fig" rid="F8">, 25</xref><xref ref-type="fig" rid="F10">, 33</xref><tp:nomenclature-citation-list><tp:nomenclature-citation><tp:taxon-name>
                <tp:taxon-name-part taxon-name-part-type="genus" reg="Colasia">Colasia</tp:taxon-name-part>
                <tp:taxon-name-part taxon-name-part-type="species" reg="akisioides">akisioides</tp:taxon-name-part>
              </tp:taxon-name><comment>sensu Medvedev, 2001: 110, 123, 145, 220, 243, 328, figs 68, 144, 254, 255, 873, 990, 1323.</comment></tp:nomenclature-citation></tp:nomenclature-citation-list></tp:nomenclature><tp:treatment-sec sec-type="type material" id="SECID0EDVAG"><title>Type material.</title><p><bold><italic>Holotype</italic></bold>: ♂ (<named-content xmlns:xlink="http://www.w3.org/1999/xlink" content-type="dwc:institutional_code" xlink:title="Hebei University Museum, Baoding, China" xlink:href="http://grbio.org/institution/college-life-sciences-hebei-univesity-baoding" xlink:type="simple">HBUM</named-content>), 2006-VII-14 / Junzi Shan, Shizong County, Yunnan / Ben-Yong MAO et al. leg. / Hebei University Museum. <bold><italic>Paratypes</italic></bold>: 2♂, 3♀ (<named-content xmlns:xlink="http://www.w3.org/1999/xlink" content-type="dwc:institutional_code" xlink:title="Hebei University Museum, Baoding, China" xlink:href="http://grbio.org/institution/college-life-sciences-hebei-univesity-baoding" xlink:type="simple">HBUM</named-content>), 2006-VII-14 / Junzi Shan, Shizong County, Yunnan / Ben-Yong MAO et al. leg. / Hebei University Museum; 1♂ (<named-content xmlns:xlink="http://www.w3.org/1999/xlink" content-type="dwc:institutional_code" xlink:title="Zoological Institute of Russian Academy of Sciences, St.-Petersburg, Russia" xlink:href="http://grbio.org/institution/russian-academy-sciences-zoological-institute-zoological-museum" xlink:type="simple">ZIN</named-content>), China. Prov. Yunnan. Vallis flumin. Soling-ho. [Longchuan River, Yuanmou County (<xref ref-type="bibr" rid="B19">Wang 2022</xref>: 4)] // Coll. N. Skopin // Coll. G. Hauser // <italic><tp:taxon-name><tp:taxon-name-part taxon-name-part-type="genus" reg="Colasia">Colasia</tp:taxon-name-part><tp:taxon-name-part taxon-name-part-type="species" reg="akisioides">akisioides</tp:taxon-name-part></tp:taxon-name></italic> Koch. Det. N.Skopin, 1977.</p><fig id="F4" position="float" orientation="portrait"><object-id xmlns:xlink="http://www.w3.org/1999/xlink" content-type="doi" xlink:type="simple">10.3897/zookeys.1161.97440.figures7-18</object-id><object-id xmlns:xlink="http://www.w3.org/1999/xlink" content-type="arpha" xlink:type="simple">899D85A4-149F-5DB3-97D5-4B346AD61F01</object-id><label>Figures 7–18.</label><caption><p>Habitus and type labels of <bold>7–10</bold><italic><tp:taxon-name><tp:taxon-name-part taxon-name-part-type="genus" reg="Colasia">Colasia</tp:taxon-name-part><tp:taxon-name-part taxon-name-part-type="species" reg="helenae">helenae</tp:taxon-name-part></tp:taxon-name></italic> (Medvedev) male, holotype <bold>11–14</bold><italic><tp:taxon-name><tp:taxon-name-part taxon-name-part-type="genus" reg="Colasia">C.</tp:taxon-name-part><tp:taxon-name-part taxon-name-part-type="species" reg="kabaki">kabaki</tp:taxon-name-part><tp:taxon-name-part taxon-name-part-type="subspecies" reg="intermedia">intermedia</tp:taxon-name-part></tp:taxon-name></italic> (Medvedev) male, holotype, and <bold>15–18</bold><italic><tp:taxon-name><tp:taxon-name-part taxon-name-part-type="genus" reg="Colasia">C.</tp:taxon-name-part><tp:taxon-name-part taxon-name-part-type="species" reg="kabaki">kabaki</tp:taxon-name-part><tp:taxon-name-part taxon-name-part-type="subspecies" reg="kabaki">kabaki</tp:taxon-name-part></tp:taxon-name></italic> (Medvedev) male, holotype <bold>7, 11, 15</bold> dorsal views <bold>8, 12, 16</bold> lateral views <bold>9, 13, 17</bold> ventral views (photographs by Ivan Chigray).</p></caption><graphic xmlns:xlink="http://www.w3.org/1999/xlink" xlink:href="zookeys-1161-143_article-97440__-g004.jpg" position="float" orientation="portrait" xlink:type="simple" id="oo_849052.jpg"><uri content-type="original_file" xlink:type="simple">https://binary.pensoft.net/fig/849052</uri></graphic></fig></tp:treatment-sec><tp:treatment-sec sec-type="diagnosis" id="SECID0ERYAG"><title>Diagnosis.</title><p>This new species closely resembles <italic><tp:taxon-name><tp:taxon-name-part taxon-name-part-type="genus" reg="Colasia">C.</tp:taxon-name-part><tp:taxon-name-part taxon-name-part-type="species" reg="helenae">helenae</tp:taxon-name-part></tp:taxon-name></italic>, <italic><tp:taxon-name><tp:taxon-name-part taxon-name-part-type="genus" reg="Colasia">C.</tp:taxon-name-part><tp:taxon-name-part taxon-name-part-type="species" reg="kabaki">kabaki</tp:taxon-name-part><tp:taxon-name-part taxon-name-part-type="subspecies" reg="intermedia">intermedia</tp:taxon-name-part></tp:taxon-name></italic>, and <italic><tp:taxon-name><tp:taxon-name-part taxon-name-part-type="genus" reg="Colasia">C.</tp:taxon-name-part><tp:taxon-name-part taxon-name-part-type="species" reg="kabaki">kabaki</tp:taxon-name-part><tp:taxon-name-part taxon-name-part-type="subspecies" reg="kabaki">kabaki</tp:taxon-name-part></tp:taxon-name></italic> based on the pronotum transverse, subcordiform, but can be distinguished from the last three taxa by the following characters (based on male): (1) distal part of metatibiae with a few golden yellow spines and setae on inner side (with a row of golden yellow hairy brush in <italic><tp:taxon-name><tp:taxon-name-part taxon-name-part-type="genus" reg="Colasia">C.</tp:taxon-name-part><tp:taxon-name-part taxon-name-part-type="species" reg="helenae">helenae</tp:taxon-name-part></tp:taxon-name></italic>, <italic><tp:taxon-name><tp:taxon-name-part taxon-name-part-type="genus" reg="Colasia">C.</tp:taxon-name-part><tp:taxon-name-part taxon-name-part-type="species" reg="kabaki">kabaki</tp:taxon-name-part><tp:taxon-name-part taxon-name-part-type="subspecies" reg="intermedia">intermedia</tp:taxon-name-part></tp:taxon-name></italic>, and <italic><tp:taxon-name><tp:taxon-name-part taxon-name-part-type="genus" reg="Colasia">C.</tp:taxon-name-part><tp:taxon-name-part taxon-name-part-type="species" reg="kabaki">kabaki</tp:taxon-name-part><tp:taxon-name-part taxon-name-part-type="subspecies" reg="kabaki">kabaki</tp:taxon-name-part></tp:taxon-name></italic>); (2) elytral surface more wrinkled; (3) lateral margins of pronotum distinctly arcuate from middle to base (nearly straight in <italic><tp:taxon-name><tp:taxon-name-part taxon-name-part-type="genus" reg="Colasia">C.</tp:taxon-name-part><tp:taxon-name-part taxon-name-part-type="species" reg="helenae">helenae</tp:taxon-name-part></tp:taxon-name></italic>, and <italic><tp:taxon-name><tp:taxon-name-part taxon-name-part-type="genus" reg="Colasia">C.</tp:taxon-name-part><tp:taxon-name-part taxon-name-part-type="species" reg="kabaki">kabaki</tp:taxon-name-part><tp:taxon-name-part taxon-name-part-type="subspecies" reg="intermedia">intermedia</tp:taxon-name-part></tp:taxon-name></italic>); (4) basal 1/3 of parameres parallel, and then narrowing toward apex nearly straight (parameres widest at base, and narrowing toward apex nearly straight in <italic><tp:taxon-name><tp:taxon-name-part taxon-name-part-type="genus" reg="Colasia">C.</tp:taxon-name-part><tp:taxon-name-part taxon-name-part-type="species" reg="helenae">helenae</tp:taxon-name-part></tp:taxon-name></italic>, and <italic><tp:taxon-name><tp:taxon-name-part taxon-name-part-type="genus" reg="Colasia">C.</tp:taxon-name-part><tp:taxon-name-part taxon-name-part-type="species" reg="kabaki">kabaki</tp:taxon-name-part><tp:taxon-name-part taxon-name-part-type="subspecies" reg="kabaki">kabaki</tp:taxon-name-part></tp:taxon-name></italic>). This new species is also similar to <italic><tp:taxon-name><tp:taxon-name-part taxon-name-part-type="genus" reg="Colasia">C.</tp:taxon-name-part><tp:taxon-name-part taxon-name-part-type="species" reg="bijica">bijica</tp:taxon-name-part></tp:taxon-name></italic> sp. nov. based on the distal part of metatibiae with a few golden yellow setae on inner side in male, the differences between them see diagnosis of <italic><tp:taxon-name><tp:taxon-name-part taxon-name-part-type="genus" reg="Colasia">C.</tp:taxon-name-part><tp:taxon-name-part taxon-name-part-type="species" reg="bijica">bijica</tp:taxon-name-part></tp:taxon-name></italic> sp. nov.</p></tp:treatment-sec><tp:treatment-sec sec-type="distribution" id="SECID0ET4AG"><title>Distribution.</title><p>China: Yunnan.</p></tp:treatment-sec><tp:treatment-sec sec-type="etymology" id="SECID0EY4AG"><title>Etymology.</title><p>The species name is derived from the name of Prof. Gleb Sergeevich Medvedev, in memory of his outstanding contribution to the knowledge of the tribe <tp:taxon-name><tp:taxon-name-part taxon-name-part-type="tribe">Blaptini</tp:taxon-name-part></tp:taxon-name> of the tenebrionid beetles.</p></tp:treatment-sec><tp:treatment-sec sec-type="description" id="SECID0ED5AG"><title>Description.</title><p>Body black, weakly shiny; legs shiny.</p><p><bold>Male. <italic>Head</italic>.</bold> Apical maxillary palpomere triangular, covered with moderately dense and long setae. Anterior margin of labrum slightly emarginate, lateral margins parallel. Anterior margin of epistoma slightly emarginate; surface flat, matte, shallowly punctate. Frontoepistomal suture shallow and arcuate. Dorsal surface of head flat, matte, sparsely and finely granulated. Genal margins arcuately converging forwards, densely and shallowly punctures merged into short wrinkles. Emargination of outer margins of head above antennal base widely obtuse-angular. Eyes transverse, slightly protruding beyond contour of head, distance between outer margins of eyes represent the widest of head; height 0.52 mm, width 0.19 mm from lateral view, respectively (height 2.7× width; 2.5× if the height and width are rounded to one decimal place). Temples arcuately narrowing backwards, sparsely granulated. Antennae slender and long, with the last segment reaching beyond pronotal base; basal part of antennomere I invisible in dorsal view; antennomeres II–VII cylindrical, thicker at apex, II very short, III very long, V–VI equal in length, slightly longer than IV and shorter than VII; VIII–X nearly spherical; XI sharped-oval.</p><p><bold><italic>Prothorax</italic>.</bold> Pronotum transverse, subcordiform, widest at middle, 1.5× wide as long, 1.9× wide as head, ratio of width at anterior margin to middle and base 7: 11: 8; anterior margin deeply emarginate, beaded laterally; lateral margins weakly “S” curved, entirely beaded and smooth; posterior margin straight at middle, beaded laterally; anterior angles nearly rectangular and protruding forwards, posterior angles nearly rectangular; surface matte, central convex, lateral sides weakly depressed along lateral margins, with shallowly and rounded depressions in sides of central, moderately depressed near posterior angles in sides of base, longitudinal median line smooth and weak; shallowly, sparsely, and finely punctate in central part, near posterior margin, lateral margins, and lateral sides of anterior margin with wrinkly punctures, sparsely and finely granulated. Prothoracic hypomera depressed, densely and shallowly wrinkled in longitudinal, with sparse and tiny granules. Prosternal process sharply sloping downwards behind procoxae, apex blunt in lateral view.</p><fig id="F5" position="float" orientation="portrait"><object-id xmlns:xlink="http://www.w3.org/1999/xlink" content-type="doi" xlink:type="simple">10.3897/zookeys.1161.97440.figure19</object-id><object-id xmlns:xlink="http://www.w3.org/1999/xlink" content-type="arpha" xlink:type="simple">4767018C-395E-5D5B-8B62-8774D1C0494D</object-id><label>Figure 19.</label><caption><p>Characters of <italic><tp:taxon-name><tp:taxon-name-part taxon-name-part-type="genus" reg="Colasia">Colasia</tp:taxon-name-part><tp:taxon-name-part taxon-name-part-type="species" reg="kabaki">kabaki</tp:taxon-name-part><tp:taxon-name-part taxon-name-part-type="subspecies" reg="kabaki">kabaki</tp:taxon-name-part></tp:taxon-name></italic> (Medvedev) (male) <bold>A</bold> head <bold>B</bold> antenna <bold>C</bold> pronotum <bold>D</bold> protibia <bold>E</bold> protarsus <bold>F</bold> mesotarsus <bold>G</bold> metatibia <bold>G</bold>’ distal part of metatibia <bold>H</bold> metatarsus <bold>I, J</bold> aedeagus in dorsal and lateral view, respectively. Scale bars: 1.0 mm.</p></caption><graphic xmlns:xlink="http://www.w3.org/1999/xlink" xlink:href="zookeys-1161-143_article-97440__-g005.jpg" position="float" orientation="portrait" xlink:type="simple" id="oo_849053.jpg"><uri content-type="original_file" xlink:type="simple">https://binary.pensoft.net/fig/849053</uri></graphic></fig><p><bold><italic>Pterothorax</italic>.</bold> Elytra oval, widest at middle, 1.3× long as wide, 1.3× wide as pronotum; base nearly as wide as pronotal base; dorsal surface matte, relatively flat, declivity sharply sloping downwards; humeral carinae smooth, with very sparse, smooth and large tubercles, sparse and fine granules, sparse, coarse and shallow wrinkles between humeral carinae; each elytron with two carinae between suture and humeral carina, the second carina inconspicuous; declivity with sparse and short setae; surface of epipleuron matte, edge relatively wide; pseudopleuron much wider than epipleuron, surface matte, with sparse and inconspicuous granules, edge thin and elevated, reaching sutural angle. Scutellum triangular, covered by pronotum.</p><fig id="F6" position="float" orientation="portrait"><object-id xmlns:xlink="http://www.w3.org/1999/xlink" content-type="doi" xlink:type="simple">10.3897/zookeys.1161.97440.figure20</object-id><object-id xmlns:xlink="http://www.w3.org/1999/xlink" content-type="arpha" xlink:type="simple">B4C21079-8397-5047-A7ED-3D5AFF54DD7B</object-id><label>Figure 20.</label><caption><p>Characters of <italic><tp:taxon-name><tp:taxon-name-part taxon-name-part-type="genus" reg="Colasia">Colasia</tp:taxon-name-part><tp:taxon-name-part taxon-name-part-type="species" reg="medvedevi">medvedevi</tp:taxon-name-part></tp:taxon-name></italic> sp. nov., male, holotype <bold>A</bold> head <bold>B</bold> antenna <bold>C</bold> pronotum <bold>D</bold> protibia <bold>E</bold> protarsus <bold>F</bold> mesotarsus <bold>G</bold> metatibia <bold>G</bold>’ distal part of metatibia <bold>H</bold> metatarsus <bold>I, J</bold> aedeagus in dorsal and lateral view, respectively. Scale bars: 1.0 mm.</p></caption><graphic xmlns:xlink="http://www.w3.org/1999/xlink" xlink:href="zookeys-1161-143_article-97440__-g006.jpg" position="float" orientation="portrait" xlink:type="simple" id="oo_849054.jpg"><uri content-type="original_file" xlink:type="simple">https://binary.pensoft.net/fig/849054</uri></graphic></fig><p><bold><italic>Abdomen</italic>.</bold> Apex of ventrite 1, and base of ventrite 2 flat in middle; ventrites 1, 2, and anterior part of ventrite 3 rough, with moderately dense and long setae, and inconspicuous granules, densely, shallowly, and finely wrinkled at sides; posterior part of ventrite 3 smooth, shallowly punctate; ventrite 4 smooth, shallowly and finely punctate; last ventrite smooth, with sparse, fine punctures and short setae, apical margin widely rounded.</p><p><bold><italic>Legs</italic>.</bold> Slender and long. Femora claviform, mesofemora slightly longer than profemora, and shorter than metafemora. Protibiae weakly curved, mesotibiae nearly straight, metatibiae straight, both gradually widened toward apex; distal part of metatibiae with a few golden yellow setae on inner side. Ventral surface of pro- and mesotarsomeres I–IV, and metatarsomeres I–III with undeveloped hairy tuft at apex.</p><p><bold><italic>Aedeagus</italic>.</bold> Length 1.3 mm, width 0.6 mm. Parameres length 0.7 mm, width 0.5 mm. Parameres relatively wide and short, widest at base, basal 1/3 parallel, and then narrowing toward apex nearly straight, distal part weakly curved to ventral side in lateral view.</p><p><bold>Female.</bold> Antennae not reaching pronotal base; elytra wider and convex; abdominal ventrites 1 and 2 convex; inner side of metatibiae without golden yellow setae; other characters similar to male.</p></tp:treatment-sec><tp:treatment-sec sec-type="description" id="SECID0ESCBG"><title>Measurements.</title><p>Body length: ♂ 12.8–13.5 mm, ♀ 13.0–14.0 mm; width: ♂ 6.2–6.5 mm, ♀ 7.2–7.5 mm.</p></tp:treatment-sec><tp:treatment-sec><!--Section generated to contain objects referenced in tp:taxon-treatment.--><fig id="F8" position="float" orientation="portrait"><object-id xmlns:xlink="http://www.w3.org/1999/xlink" content-type="doi" xlink:type="simple">10.3897/zookeys.1161.97440.figures22-27</object-id><object-id xmlns:xlink="http://www.w3.org/1999/xlink" content-type="arpha" xlink:type="simple">0B6D4B04-72CA-53C0-9323-061E165AC050</object-id><label>Figures 22–27.</label><caption><p>Habitus of <bold>22</bold><italic><tp:taxon-name><tp:taxon-name-part taxon-name-part-type="genus" reg="Colasia">Colasia</tp:taxon-name-part><tp:taxon-name-part taxon-name-part-type="species" reg="bijica">bijica</tp:taxon-name-part></tp:taxon-name></italic> sp. nov. male, holotype <bold>23</bold><italic><tp:taxon-name><tp:taxon-name-part taxon-name-part-type="genus" reg="Colasia">C.</tp:taxon-name-part><tp:taxon-name-part taxon-name-part-type="species" reg="kabaki">kabaki</tp:taxon-name-part><tp:taxon-name-part taxon-name-part-type="subspecies" reg="kabaki">kabaki</tp:taxon-name-part></tp:taxon-name></italic> (Medvedev) male <bold>24, 25</bold><italic><tp:taxon-name><tp:taxon-name-part taxon-name-part-type="genus" reg="Colasia">C.</tp:taxon-name-part><tp:taxon-name-part taxon-name-part-type="species" reg="medvedevi">medvedevi</tp:taxon-name-part></tp:taxon-name></italic> sp. nov. <bold>24</bold> male, holotype <bold>25</bold> female, paratype, and <bold>26, 27</bold><italic><tp:taxon-name><tp:taxon-name-part taxon-name-part-type="genus" reg="Colasia">C.</tp:taxon-name-part><tp:taxon-name-part taxon-name-part-type="species" reg="pilosa">pilosa</tp:taxon-name-part></tp:taxon-name></italic> sp. nov. <bold>26</bold> male, holotype <bold>27</bold> female, paratype. Scale bar: 3.5 mm.</p></caption><graphic xmlns:xlink="http://www.w3.org/1999/xlink" xlink:href="zookeys-1161-143_article-97440__-g008.jpg" position="float" orientation="portrait" xlink:type="simple" id="oo_849056.jpg"><uri content-type="original_file" xlink:type="simple">https://binary.pensoft.net/fig/849056</uri></graphic></fig><fig id="F10" position="float" orientation="portrait"><object-id xmlns:xlink="http://www.w3.org/1999/xlink" content-type="doi" xlink:type="simple">10.3897/zookeys.1161.97440.figure33</object-id><object-id xmlns:xlink="http://www.w3.org/1999/xlink" content-type="arpha" xlink:type="simple">B90AFC18-2B02-5564-A890-AEDDA951CE5A</object-id><label>Figure 33.</label><caption><p>Distribution of the species of the revised genus <italic><tp:taxon-name><tp:taxon-name-part taxon-name-part-type="genus" reg="Colasia">Colasia</tp:taxon-name-part></tp:taxon-name></italic> (known to occur only in the south of the Yangtze River).</p></caption><graphic xmlns:xlink="http://www.w3.org/1999/xlink" xlink:href="zookeys-1161-143_article-97440__-g010.jpg" position="float" orientation="portrait" xlink:type="simple" id="oo_849058.jpg"><uri content-type="original_file" xlink:type="simple">https://binary.pensoft.net/fig/849058</uri></graphic></fig></tp:treatment-sec><ref-list><ref id="B19"><mixed-citation xmlns:xlink="http://www.w3.org/1999/xlink" xlink:type="simple"><person-group><name name-style="western"><surname>Wang</surname><given-names>FL</given-names></name></person-group> (<year>2022</year>) <article-title>Three new species of genus <italic><tp:taxon-name><tp:taxon-name-part taxon-name-part-type="genus">Anomala</tp:taxon-name-part></tp:taxon-name></italic> Samouelle from Yunnan, China (<tp:taxon-name><tp:taxon-name-part taxon-name-part-type="order">Coleoptera</tp:taxon-name-part></tp:taxon-name>: <tp:taxon-name><tp:taxon-name-part taxon-name-part-type="family">Scarabaeidae</tp:taxon-name-part></tp:taxon-name>, <tp:taxon-name><tp:taxon-name-part taxon-name-part-type="subfamily">Rutelinae</tp:taxon-name-part></tp:taxon-name>).</article-title><source>Faunitaxys</source><volume>10</volume>(<issue>56</issue>): <fpage>1</fpage>–<lpage>9</lpage>. <ext-link xlink:href="10.57800/faunitaxys-10(56" ext-link-type="doi" xlink:type="simple">https://doi.org/10.57800/faunitaxys-10(56</ext-link>)</mixed-citation></ref></ref-list></tp:taxon-treatment>
