# Supplementary material for: ﻿Revision of the genus Colasia Koch, 1965 (= Belousovia Medvedev, 2007, syn. nov.) (Coleoptera, Tenebrionidae, Blaptini)
Source: Zookeys. 2023 May 11;1161:143–67. doi: 10.3897/zookeys.1161.97440 (PMC10207928; doi:10.3897/zookeys.1161.97440)
Supplement: XML Treatment for Colasia pilosa [file zookeys.1161.97440-treatment8.xml]

<!DOCTYPE tp:taxon-treatment
  PUBLIC "-//TaxonX//DTD Taxonomic Treatment Publishing DTD v0 20100105//EN" "tax-treatment-NSO.dtd">
<tp:taxon-treatment xmlns:tp="http://www.plazi.org/taxpub"><tp:treatment-meta><kwd-group><label>Taxon classification</label><kwd>
              <named-content content-type="kingdom">Animalia</named-content>
            </kwd><kwd>
              <named-content content-type="order">Coleoptera</named-content>
            </kwd><kwd>
              <named-content content-type="family">Tenebrionidae</named-content>
            </kwd></kwd-group><mixed-citation publication-type="journal"><person-group><name><surname>Bai</surname><given-names>Xing-Long</given-names></name><name><surname>Liu</surname><given-names>Jing-Ze</given-names></name><name><surname>Ren</surname><given-names>Guo-Dong</given-names></name></person-group><article-title>﻿Revision of the genus <italic><tp:taxon-name><tp:taxon-name-part taxon-name-part-type="genus" reg="Colasia">Colasia</tp:taxon-name-part></tp:taxon-name></italic> Koch, 1965 (= <italic><tp:taxon-name><tp:taxon-name-part taxon-name-part-type="genus" reg="Belousovia">Belousovia</tp:taxon-name-part></tp:taxon-name></italic> Medvedev, 2007, syn. nov.) (<tp:taxon-name><tp:taxon-name-part taxon-name-part-type="order">Coleoptera</tp:taxon-name-part></tp:taxon-name>, <tp:taxon-name><tp:taxon-name-part taxon-name-part-type="family">Tenebrionidae</tp:taxon-name-part></tp:taxon-name>, <tp:taxon-name><tp:taxon-name-part taxon-name-part-type="tribe">Blaptini</tp:taxon-name-part></tp:taxon-name>)</article-title><source>Zookeys</source><day>11</day><month>05</month><year>2023</year><volume>1161</volume><fpage>143</fpage><lpage>167</lpage><pub-id pub-id-type="doi">10.3897/zookeys.1161.97440</pub-id></mixed-citation></tp:treatment-meta><tp:nomenclature><label>﻿</label><tp:taxon-name>
            <object-id xmlns:xlink="http://www.w3.org/1999/xlink" content-type="arpha" xlink:type="simple">6D751AAA-A261-5AEB-BD8A-FBFE0D32E7B5</object-id>
            <tp:taxon-name-part taxon-name-part-type="genus" reg="Colasia">Colasia</tp:taxon-name-part>
            <tp:taxon-name-part taxon-name-part-type="species" reg="pilosa">pilosa</tp:taxon-name-part>
            <object-id xmlns:xlink="http://www.w3.org/1999/xlink" content-type="zoobank" xlink:type="simple">https://zoobank.org/DD8788CB-7E54-428F-9835-C0D1C1376B55</object-id>
          </tp:taxon-name><tp:taxon-status xmlns:xlink="http://www.w3.org/1999/xlink" xlink:type="simple">sp. nov.</tp:taxon-status><xref ref-type="fig" rid="F7">Figs 21</xref><xref ref-type="fig" rid="F8">, 26</xref><xref ref-type="fig" rid="F8">, 27</xref><xref ref-type="fig" rid="F9">, 30–32</xref><xref ref-type="fig" rid="F10">, 33</xref></tp:nomenclature><tp:treatment-sec sec-type="type material" id="SECID0EUEBG"><title>Type material.</title><p><bold><italic>Holotype</italic></bold>: ♂ (<named-content xmlns:xlink="http://www.w3.org/1999/xlink" content-type="dwc:institutional_code" xlink:title="Hebei University Museum, Baoding, China" xlink:href="http://grbio.org/institution/college-life-sciences-hebei-univesity-baoding" xlink:type="simple">HBUM</named-content>), 2016.V.6 / Dajian Shan, Dawei Shan Nature Reserve, Pingbian County, Yunnan, 2100 m / Lu QIU leg. / Mianyang Normal University, <abbrev xmlns:xlink="http://www.w3.org/1999/xlink" content-type="institution" xlink:title="Invertebrate Collection of Mianyang Normal University, Sichuan, China" id="ABBRID0EEFBG" xlink:type="simple">MYNU</abbrev>. <bold><italic>Paratypes</italic></bold>: 1♀ (<named-content xmlns:xlink="http://www.w3.org/1999/xlink" content-type="dwc:institutional_code" xlink:title="Hebei University Museum, Baoding, China" xlink:href="http://grbio.org/institution/college-life-sciences-hebei-univesity-baoding" xlink:type="simple">HBUM</named-content>), 2016.V.6 / Dajian Shan, Dawei Shan Nature Reserve, Pingbian County, Yunnan, 2100 m / Lu QIU leg. / Mianyang Normal University, <abbrev xmlns:xlink="http://www.w3.org/1999/xlink" content-type="institution" xlink:title="Invertebrate Collection of Mianyang Normal University, Sichuan, China" id="ABBRID0ERFBG" xlink:type="simple">MYNU</abbrev>; 1♀ (<abbrev xmlns:xlink="http://www.w3.org/1999/xlink" content-type="institution" xlink:title="Invertebrate Collection of Mianyang Normal University, Sichuan, China" id="ABBRID0EWFBG" xlink:type="simple">MYNU</abbrev>), 2015.V.20 / Dajian Shan, Dawei Shan Nature Reserve, Pingbian County, Yunnan, 2100 m / Jian-Yue QIU leg. / Mianyang Normal University, <abbrev xmlns:xlink="http://www.w3.org/1999/xlink" content-type="institution" xlink:title="Invertebrate Collection of Mianyang Normal University, Sichuan, China" id="ABBRID0E2FBG" xlink:type="simple">MYNU</abbrev>; 1♀ (<abbrev xmlns:xlink="http://www.w3.org/1999/xlink" content-type="institution" xlink:title="Invertebrate Collection of Mianyang Normal University, Sichuan, China" id="ABBRID0EAGBG" xlink:type="simple">MYNU</abbrev>), 2016.X.27 / Dajian Shan, Dawei Shan Nature Reserve, Pingbian County, Yunnan, 2100 m / Gui-Qiang HUANG &amp; Yan-Chao WANG leg. / Mianyang Normal University, <abbrev xmlns:xlink="http://www.w3.org/1999/xlink" content-type="institution" xlink:title="Invertebrate Collection of Mianyang Normal University, Sichuan, China" id="ABBRID0EFGBG" xlink:type="simple">MYNU</abbrev>; 1♂, 2♀ (<abbrev xmlns:xlink="http://www.w3.org/1999/xlink" content-type="institution" xlink:title="Invertebrate Collection of Mianyang Normal University, Sichuan, China" id="ABBRID0EKGBG" xlink:type="simple">MYNU</abbrev>), 2018.V.25-27 / Dajian Shan, Dawei Shan Nature Reserve, Pingbian County, Yunnan, 2100 m / Hao XU &amp; Jian-Yue QIU leg. / Mianyang Normal University, <abbrev xmlns:xlink="http://www.w3.org/1999/xlink" content-type="institution" xlink:title="Invertebrate Collection of Mianyang Normal University, Sichuan, China" id="ABBRID0EPGBG" xlink:type="simple">MYNU</abbrev>; 1♂ (<abbrev xmlns:xlink="http://www.w3.org/1999/xlink" content-type="institution" xlink:title="Invertebrate Collection of Mianyang Normal University, Sichuan, China" id="ABBRID0EUGBG" xlink:type="simple">MYNU</abbrev>), 2021.V.29-VI.3 / Dajian Shan, Dawei Shan Nature Reserve, Pingbian County, Yunnan, 2050 m / Hao XU, Xin-Yuan ZHANG &amp; Rui-Ying LIU leg. / Mianyang Normal University, <abbrev xmlns:xlink="http://www.w3.org/1999/xlink" content-type="institution" xlink:title="Invertebrate Collection of Mianyang Normal University, Sichuan, China" id="ABBRID0EZGBG" xlink:type="simple">MYNU</abbrev>; 3♂ (<abbrev xmlns:xlink="http://www.w3.org/1999/xlink" xlink:title="private collection of Tian-Long HE, Huainan, China" id="ABBRID0E5GBG" xlink:type="simple">CTLH</abbrev>), 2022.V.28 / Dawei Shan Yakou, Pingbian County, Honghe Zhou [equivalent to City], Yunnan, 2050 m / Tian-Long HE &amp; Zi-Dan XU leg.; 1♀ (<abbrev xmlns:xlink="http://www.w3.org/1999/xlink" xlink:title="private collection of Tian-Long HE, Huainan, China" id="ABBRID0ECHBG" xlink:type="simple">CTLH</abbrev>), 2022.V.29 / Dawei Shan Yakou, Pingbian County, Honghe Zhou [equivalent to City], Yunnan, 2050 m / Tian-Long HE &amp; Zi-Dan XU leg.; 1♂ (<named-content xmlns:xlink="http://www.w3.org/1999/xlink" content-type="dwc:institutional_code" xlink:title="Hebei University Museum, Baoding, China" xlink:href="http://grbio.org/institution/college-life-sciences-hebei-univesity-baoding" xlink:type="simple">HBUM</named-content>), 2022-V-28 / Dawei Shan Yakou, Pingbian County, Yunnan / 2050 m, Tian-Long HE &amp; Zi-Dan XU leg. / Hebei University Museum; 1♀ (<named-content xmlns:xlink="http://www.w3.org/1999/xlink" content-type="dwc:institutional_code" xlink:title="Hebei University Museum, Baoding, China" xlink:href="http://grbio.org/institution/college-life-sciences-hebei-univesity-baoding" xlink:type="simple">HBUM</named-content>), 2022-V-29 / Dawei Shan Yakou, Pingbian County, Yunnan / 2050 m, Tian-Long HE &amp; Zi-Dan XU leg. / Hebei University Museum; 2♂, 3♀ (<named-content xmlns:xlink="http://www.w3.org/1999/xlink" content-type="dwc:institutional_code" xlink:title="Hebei University Museum, Baoding, China" xlink:href="http://grbio.org/institution/college-life-sciences-hebei-univesity-baoding" xlink:type="simple">HBUM</named-content>), 2010-V-22 / Dawei Shan, Pingbian County, Yunnan / Chang-Chin CHEN leg. / Hebei University Museum; 1♀ (<named-content xmlns:xlink="http://www.w3.org/1999/xlink" content-type="dwc:institutional_code" xlink:title="Hebei University Museum, Baoding, China" xlink:href="http://grbio.org/institution/college-life-sciences-hebei-univesity-baoding" xlink:type="simple">HBUM</named-content>), 2010-V-20 / Dawei Shan, Pingbian County, Yunnan / 2100 m, Chang-Chin CHEN leg. / Hebei University Museum; 1♀ (<named-content xmlns:xlink="http://www.w3.org/1999/xlink" content-type="dwc:institutional_code" xlink:title="Hebei University Museum, Baoding, China" xlink:href="http://grbio.org/institution/college-life-sciences-hebei-univesity-baoding" xlink:type="simple">HBUM</named-content>), 2014-V-9-10 / Dawei Shan, Pingbian County, Yunnan / Xiao-Yu ZHU leg. / Hebei University Museum; 1♂, 1♀ (<named-content xmlns:xlink="http://www.w3.org/1999/xlink" content-type="dwc:institutional_code" xlink:title="Hebei University Museum, Baoding, China" xlink:href="http://grbio.org/institution/college-life-sciences-hebei-univesity-baoding" xlink:type="simple">HBUM</named-content>), 2015-VI-20-21 / Dawei Shan, Pingbian County, Yunnan / Zi-Zhong YANG leg. / Institute of Entomoceutics Research, Dali University; 2♂, 4♀ (<named-content xmlns:xlink="http://www.w3.org/1999/xlink" content-type="dwc:institutional_code" xlink:title="Hebei University Museum, Baoding, China" xlink:href="http://grbio.org/institution/college-life-sciences-hebei-univesity-baoding" xlink:type="simple">HBUM</named-content>), 2005-IV-25 / Pingbian County, Yunnan / Ben-Yong MAO leg. / Hebei University Museum.</p><fig id="F7" position="float" orientation="portrait"><object-id xmlns:xlink="http://www.w3.org/1999/xlink" content-type="doi" xlink:type="simple">10.3897/zookeys.1161.97440.figure21</object-id><object-id xmlns:xlink="http://www.w3.org/1999/xlink" content-type="arpha" xlink:type="simple">2F1525FB-4824-5841-90F9-7434F2B3ED7C</object-id><label>Figure 21.</label><caption><p>Characters of <italic><tp:taxon-name><tp:taxon-name-part taxon-name-part-type="genus" reg="Colasia">Colasia</tp:taxon-name-part><tp:taxon-name-part taxon-name-part-type="species" reg="pilosa">pilosa</tp:taxon-name-part></tp:taxon-name></italic> sp. nov., male, holotype <bold>A</bold> head <bold>B</bold> antenna <bold>C</bold> pronotum <bold>D</bold> protibia <bold>E</bold> protarsus <bold>F</bold> mesotarsus <bold>G</bold> metatibia <bold>G</bold>’ distal part of metatibia <bold>H</bold> metatarsi <bold>I, J</bold> aedeagus in dorsal and lateral view, respectively. Scale bars: 1.0 mm.</p></caption><graphic xmlns:xlink="http://www.w3.org/1999/xlink" xlink:href="zookeys-1161-143_article-97440__-g007.jpg" position="float" orientation="portrait" xlink:type="simple" id="oo_849055.jpg"><uri content-type="original_file" xlink:type="simple">https://binary.pensoft.net/fig/849055</uri></graphic></fig><fig id="F8" position="float" orientation="portrait"><object-id xmlns:xlink="http://www.w3.org/1999/xlink" content-type="doi" xlink:type="simple">10.3897/zookeys.1161.97440.figures22-27</object-id><object-id xmlns:xlink="http://www.w3.org/1999/xlink" content-type="arpha" xlink:type="simple">0B6D4B04-72CA-53C0-9323-061E165AC050</object-id><label>Figures 22–27.</label><caption><p>Habitus of <bold>22</bold><italic><tp:taxon-name><tp:taxon-name-part taxon-name-part-type="genus" reg="Colasia">Colasia</tp:taxon-name-part><tp:taxon-name-part taxon-name-part-type="species" reg="bijica">bijica</tp:taxon-name-part></tp:taxon-name></italic> sp. nov. male, holotype <bold>23</bold><italic><tp:taxon-name><tp:taxon-name-part taxon-name-part-type="genus" reg="Colasia">C.</tp:taxon-name-part><tp:taxon-name-part taxon-name-part-type="species" reg="kabaki">kabaki</tp:taxon-name-part><tp:taxon-name-part taxon-name-part-type="subspecies" reg="kabaki">kabaki</tp:taxon-name-part></tp:taxon-name></italic> (Medvedev) male <bold>24, 25</bold><italic><tp:taxon-name><tp:taxon-name-part taxon-name-part-type="genus" reg="Colasia">C.</tp:taxon-name-part><tp:taxon-name-part taxon-name-part-type="species" reg="medvedevi">medvedevi</tp:taxon-name-part></tp:taxon-name></italic> sp. nov. <bold>24</bold> male, holotype <bold>25</bold> female, paratype, and <bold>26, 27</bold><italic><tp:taxon-name><tp:taxon-name-part taxon-name-part-type="genus" reg="Colasia">C.</tp:taxon-name-part><tp:taxon-name-part taxon-name-part-type="species" reg="pilosa">pilosa</tp:taxon-name-part></tp:taxon-name></italic> sp. nov. <bold>26</bold> male, holotype <bold>27</bold> female, paratype. Scale bar: 3.5 mm.</p></caption><graphic xmlns:xlink="http://www.w3.org/1999/xlink" xlink:href="zookeys-1161-143_article-97440__-g008.jpg" position="float" orientation="portrait" xlink:type="simple" id="oo_849056.jpg"><uri content-type="original_file" xlink:type="simple">https://binary.pensoft.net/fig/849056</uri></graphic></fig></tp:treatment-sec><tp:treatment-sec sec-type="diagnosis" id="SECID0ECMBG"><title>Diagnosis.</title><p>This new species is obviously different from other species in the following characters (based on male): body large size, length 15.5–17.5 mm (vs. 11.1–13.8 mm in other species); inner side of metatibiae with a row of well-developed densely hairy brush from middle to apex; ventral surface of pro- and mesotarsomeres I–IV, and metatarsomeres I–III with well-developed hairy brush from middle to apex; parameres laminar in dorsal view.</p></tp:treatment-sec><tp:treatment-sec sec-type="distribution" id="SECID0EHMBG"><title>Distribution.</title><p>China: Yunnan.</p></tp:treatment-sec><tp:treatment-sec sec-type="etymology" id="SECID0EMMBG"><title>Etymology.</title><p>The species name is derived from the dense hairy brush of male metatibiae.</p></tp:treatment-sec><tp:treatment-sec sec-type="description" id="SECID0ERMBG"><title>Description.</title><p>Body black, weakly shiny.</p><p><bold>Male. <italic>Head</italic>.</bold> Apical maxillary palpomere triangular, covered with moderately dense and long setae. Anterior margin of labrum slightly emarginate, lateral margins weakly arcuate. Anterior margin of epistoma slightly emarginate; surface flat, matte, shallowly punctate. Frontoepistomal suture shallow and arcuate. Dorsal surface of head flat, matte, sparsely granulated at sides. Genal margins arcuately converging forwards, densely and shallowly punctate. Emargination of outer margins of head above antennal base widely obtuse-angular. Eyes transverse, protruding beyond contour of head, distance between outer margins of eyes represent the widest of head; height 0.80 mm, width 0.26 mm from lateral view, respectively (height 3.1× width; 2.7× if the height and width are rounded to one decimal place). Temples arcuately narrowing backwards, sparsely granulated. Antennae slender and long, with the last segment reaching beyond pronotal base; basal part of antennomere I invisible in dorsal view; antennomeres II–VII cylindrical, thicker at apex, II very short, III very long, IV and VI subequal in length, V and VII subequal in length; VIII–X nearly spherical; XI sharped-oval.</p><p><bold><italic>Prothorax</italic>.</bold> Pronotum transverse, subcordiform, widest at middle, 1.5× wide as long, 1.9× wide as head, ratio of width at anterior margin to middle and base 6: 10: 8; anterior margin deeply emarginate, beaded laterally; lateral margins weakly “S” curved, entirely beaded and smooth; posterior margin straight at middle, beaded laterally; anterior angles nearly rectangular and protruding forwards, posterior angles nearly rectangular; surface matte, central convex, lateral sides weakly depressed along lateral margins, with moderately depressions in middle of sides and near posterior angles in sides of base, sometimes shallowly and transversely depressed before posterior margin in middle, longitudinal median line inconspicuous; shallowly, sparsely, and finely punctate in central part, near posterior margin, lateral margins, and anterior margin with wrinkly punctures, sparsely and finely granulated. Prothoracic hypomera depressed, densely and shallowly wrinkled in longitudinal, with sparse and tiny granules. Prosternal process sharply sloping downwards behind procoxae, apex blunt in lateral view.</p><p><bold><italic>Pterothorax</italic>.</bold> Elytra oval, widest at middle, 1.2× long as wide, 1.4× wide as pronotum; base wider than pronotal base; dorsal surface matte, relatively flat, declivity sharply sloping downwards; humeral carinae smooth, with very sparse, smooth and large tubercles, sparse and fine granules, sparse, coarse and shallow wrinkles between humeral carinae; each elytron with two carinae between suture and humeral carina, the second carina inconspicuous; declivity with sparse and short setae, slightly convex along suture; surface of epipleuron matte, edge relatively wide; pseudopleuron much wider than epipleuron, surface matte, sparsely granulated, edge thin, reaching sutural angle. Scutellum triangular, covered by pronotum.</p><fig id="F9" position="float" orientation="portrait"><object-id xmlns:xlink="http://www.w3.org/1999/xlink" content-type="doi" xlink:type="simple">10.3897/zookeys.1161.97440.figures28-32</object-id><object-id xmlns:xlink="http://www.w3.org/1999/xlink" content-type="arpha" xlink:type="simple">826F78EB-1D71-5A8B-8DFD-FEED12090073</object-id><label>Figures 28–32.</label><caption><p>Habitats of <italic><tp:taxon-name><tp:taxon-name-part taxon-name-part-type="genus" reg="Colasia">Colasia</tp:taxon-name-part><tp:taxon-name-part taxon-name-part-type="species" reg="akisoides">akisoides</tp:taxon-name-part></tp:taxon-name></italic> Koch <bold>28</bold> photograph by Ri-Xin Jiang <bold>29</bold> photograph by Tian-Xuan Gu. <italic><tp:taxon-name><tp:taxon-name-part taxon-name-part-type="genus" reg="Colasia">C.</tp:taxon-name-part><tp:taxon-name-part taxon-name-part-type="species" reg="pilosa">pilosa</tp:taxon-name-part></tp:taxon-name></italic> sp. nov. <bold>30</bold> female, photograph by Lu Qiu <bold>31</bold> male, photograph by Tian-Long He <bold>32</bold> photograph by Tian-Long He.</p></caption><graphic xmlns:xlink="http://www.w3.org/1999/xlink" xlink:href="zookeys-1161-143_article-97440__-g009.jpg" position="float" orientation="portrait" xlink:type="simple" id="oo_849057.jpg"><uri content-type="original_file" xlink:type="simple">https://binary.pensoft.net/fig/849057</uri></graphic></fig><p><bold><italic>Abdomen</italic>.</bold> Apex of ventrites 1 and 2 weakly depressed or flat in middle; ventrites 1,2, and anterior part of ventrite 3 rough, with moderately dense and long setae, and inconspicuous granules, densely, shallowly, and finely wrinkled at sides; posterior part of ventrite 3 smooth, shallowly punctate; ventrite 4 smooth, shallowly and finely punctate; last ventrite smooth, with sparse, fine punctures and short setae, apical margin widely rounded.</p><p><bold><italic>Legs</italic>.</bold> Slender and long. Femora claviform, mesofemora slightly longer than profemora, and shorter than metafemora. Protibiae and metatibiae weakly curved, mesotibiae straight, both gradually widened toward apex; inner side of metatibiae with a row of densely golden yellow hairy row from middle to apex. Ventral surface of pro- and mesotarsomeres I–IV, and metatarsomeres I–III with dense hairy brush from middle to apex.</p><p><bold><italic>Aedeagus</italic>.</bold> Length 2.8 mm, width 0.9 mm. Parameres length 1.0 mm, width 0.7 mm. Parameres relatively wide and short, widest at base, and narrowing toward apex nearly straight, distal part straight in lateral view.</p><p><bold>Female.</bold> Antennae not reaching pronotal base; elytra wider and more convex; abdominal ventrites 1 and 2 convex; inner side of metatibiae without golden yellow hairy row; ventral surface of tarsi without hairy brush; other characters similar to male.</p></tp:treatment-sec><tp:treatment-sec sec-type="description" id="SECID0ERPBG"><title>Measurements.</title><p>Body length: ♂ 15.5–17.5 mm, ♀ 16.0–18.0 mm; width: ♂ 8.5–9.5 mm, ♀ 9.5–10.6 mm.</p><fig id="F10" position="float" orientation="portrait"><object-id xmlns:xlink="http://www.w3.org/1999/xlink" content-type="doi" xlink:type="simple">10.3897/zookeys.1161.97440.figure33</object-id><object-id xmlns:xlink="http://www.w3.org/1999/xlink" content-type="arpha" xlink:type="simple">B90AFC18-2B02-5564-A890-AEDDA951CE5A</object-id><label>Figure 33.</label><caption><p>Distribution of the species of the revised genus <italic><tp:taxon-name><tp:taxon-name-part taxon-name-part-type="genus" reg="Colasia">Colasia</tp:taxon-name-part></tp:taxon-name></italic> (known to occur only in the south of the Yangtze River).</p></caption><graphic xmlns:xlink="http://www.w3.org/1999/xlink" xlink:href="zookeys-1161-143_article-97440__-g010.jpg" position="float" orientation="portrait" xlink:type="simple" id="oo_849058.jpg"><uri content-type="original_file" xlink:type="simple">https://binary.pensoft.net/fig/849058</uri></graphic></fig></tp:treatment-sec></tp:taxon-treatment>
